# Supplementary material for: Systems Genomics of Thigh Adipose Tissue From Asian Indian Type-2 Diabetics Revealed Distinct Protein Interaction Hubs
Source: Front Genet. 2019 Jan 8;9:679. doi: 10.3389/fgene.2018.00679 (PMC6331691; doi:10.3389/fgene.2018.00679)
Supplement: Supplementary file 1 [file Table_1.xls]

## Sheet: Non Diabetic
S.N.	Sample ID	Sex	BMI	Triglycerides	Total Cholesterol	HDL	LDL	VLDL	HOMA- B	HOMA-R	Insulin	Fasting Glucose (mg/dl)	Hb1Ac (%)	Leptin (pg/ml)	Adiponectin (ng/ml)	IL-6	L Arm % Fat	R Arm % Fat	Trunk % Fat	L Leg % Fat	R Leg % Fat	Subtotal % Fat	Head % Fat	Total % Fat	Adipocyte cell size
1	AT-01	Male	18.3655	134	84	36	75	27	14.4	0.287802	1.24	94	5.2	5866	186	9.9
2	AT-02	Male	18.8189	97	158	47	92	19	27.9	0.581728	2.48	95	6	7956	167	31.2									51526.7
3	AT-03	Male	18.1138	107	204	43	96	26	43.8261	1.50716	5.6	109	4.8	2688	490	21.2	18.9	14.5	20.3	16.3	12	17.6	19.7	17.8	29897.3
4	AT-04	Male	18.3655	145	156	39	67	26	65.1892	1.65432	6.7	100	5.6	11759	100	34.2	23.2	16.5	19.2	21.5	15.5	18.8	20.2	19	49423.9
5	AT-11	Female	17.7778	117	200	46	76	36	49.3412	0.460247	2.33	80	6.8	9930	180	11.5	44.2	28	12.8	21.3	24.6	18.7	20.2	18.9	41408.8
6	AT-13	Female	17.7778	126	169	45	78	28	93.4054	2.37037	9.6	100	5.67	8280	93	9.2	48.5	9.1	29.3	35.9	29.3	29.9	19.9	29.7	57963
7	AT-14	Male	18.3655	103	163	45	97	20.53	300	7.50074	30.5	99.6	5.7	12228	124	28.7									55771.6
8	AT-15	Female	21.6441	156	259	42	96	28	108.926	2.56252	10.59	98	5.2	489	350	21.5									37100
9	AT-16	Female	18.3655	150	196	38	98	30	123.097	2.46025	10.6	94	5.68	7106	110.6	26.5	18.6	23.8	17	21.4	24.3	19.4	20.5	19.6	69974.2
10	AT-18	Female	20.3125	120	158	29	58	26	86.7273	2.80049	10.6	107	5.2	908	327	53.92	37.8	45.9	32.5	46.2	33.2	35.8	20.6	34.1
11	AT-19	Female	22.2222	172	256	34	100	36	88.6154	2.41778	9.6	102	6.4	16688	128	8.2	48	39.1	35.5	27.2	25.8	33.9	20.5	32.5
12	AT-22	Female	19.1001	136	206	44	98	23	56.4	1.22548	5.17	96		3337	246	216.5	40.3	35.9	27	35.7	27.5	29.7	20.5	28.8
13	AT-24	Female	24.8889	261	230	34	144	52	166.07	2.25299	10.61	86	4.9	16257	337	0.5									57478.9
14	AT-25	Female	17.7778	156	226	39	78	28	124.278	1.68602	7.94	86	5.2	4699	109	1.2	10.5	2.5	12.5	13.1	13.7	12.3	20.1	13.2	42196
15	AT-26	Male	27.2392	178	220	38	96	37	220.154	1.49185	7.95	76	5.02	991	174	2.1	31.3	25.8	30.6	24.6	29	29	20.5	28.2	51617.5
16	AT-27	Female	22.2222	247	261	40	80	49.44	348.714	8.84938	35.84	100	6.2	2164	174	3.4	41.1	40.8	30	38.6	24.4	31.1	20.2	30.3	43579.8
17	AT-30	Female	20	445	150	30			4.176	0.0630123	0.29	88	5.2	222.4	157	29	21.5	18.7	23.3	28	39.8	26.7	20	26	38527.3
18	AT-32	Female	17.7154	126	192	40	78	26	604.473	3.37477	18.47	74	4.8	20392	172	1.3	43.9	40.9	28.1	39.8	33.6	32.5	20.4	31.4	42810.2
19	AT-33	Male	23.8751	126	196	45	112	38	113.635	1.54163	7.26	86	5.67	1240	333	2.2	42.2	50.1	36.8	35.5	40.4	38	19.5	36.7	25930.2
20	AT-34	Female	21.4844	132	201	40	96	28	302.243	4.1004	19.31	86	4.67	8624	275	4.3	41.3	40.6	39.1	30.5	37.5	37.7	20.6	36.4	50474.6
21	AT-36	Female	33.7604	183	242	40	80	36.55	1098	6.77778	36.6	75	5.8	11800	276	6.8	52.9	50.3	44.3	43.8	33.8	42.9	21.2	41.5	32374.1
22	AT-58	Female	23.4375	124	152	55	78	24	75.1304	1.01926	4.8	86	5.4	28158	175	9.88									142021
23	AT-62	Male	17.301	156	157	39	98	29	360	0.948543	5.6	68.6	5.4	21600	213	5.2	20	20	20.6	20.1	20	20.3	24.2	20.6
24	AT-63	Male	18.4425	138	175	48	92		163.2	1.30963	6.8	78	5.2	7800	21	6.4	22.3	22.6	20.6	21.7	24.9	22	24.2	22.2	84879.8
25	AT-64	Male	20.3125	252		40	96	32	146.88	2.2163	10.2	88	5	5700	219	5.45									149783
26	AT-65	Male	23.4375	146	220	48	126	42	144	1.95358	9.2	86	6.3	10900	214	5.07	31.3	30.1	35.5	33.4	33.3	34.1	25.1	33.3	135669
27	AT-66	Male	20.9572						197.217	2.67556	12.6	86	5.8	3600	214	5.33	30.5	33.9	28.9	26.3	28.4	28.8	25.4	28.8	110620
28	AT-67	Male	25.0762	128	201	39			150.261	2.03852	9.6	86	5.4	13070	18.2	0.52	36.8	32.4	37	34.5	35.5	36.1	24.7	35.1	120766
29	AT-68	Male	18.2899	128	198	40	109		48	1.17333	4.8	99	4.5	540	125	67									94745.8
30	AT-69	Male	20.6612	128		38	98	38	80.64	1.21679	5.6	88	4.2	15600	17.9	18.1	0	12.8	37.3	34.2	35.2	36.2	0	36.2	71864.2
Supplementary Table 1: Clinical, Biochemical and Radiological characteristics of samples under study

## Sheet: Diabetic
S.N.	Sample ID	Sex	BMI	Triglycerides	Total Cholesterol	HDL	LDL	VLDL	HOMA- B	HOMA-R	Insulin	Fasting Glucose (mg/dl)	Hb1Ac (%)	Leptin (pg/ml)	Adiponectin (ng/ml)	IL-6	L Arm % Fat	R Arm % Fat	Trunk % Fat	L Leg % Fat	R Leg % Fat	Subtotal % Fat	Head % Fat	Total % Fat	Adipocyte cell size
1	ATATy-2DM-07	Male	24.2215	151	128	38	77	36	304	10.1333	38	108	7.9	12356	317	21.2	24.3	28.2	31.6	27.5	33.2	30.7	20.5	29.8	30816.3
2	ATATy-2DM-12	Female	20.83	148	200	40	78	26	224.571	6.79259	26.2	105	7.6	8215	140	9.5	46.3	41.2	35	47	36.8	37.7	19.5	36.3	49404
3	ATATy-2DM-20	Male	22.2222	165	256	32	109	32	94.4673	5.88828	18.08	131.9	7.2	10549	144	14.5	29.2	27.3	25.7	27	20.6	25.2	20.2	24.8	46667.7
4	ATATy-2DM-21	Female	22.6003	252.97	130.77	36.8	43.38	50.59	75.0857	4.088	13.14	126	7.3	7579	248	12.9									87292
5	ATATy-2DM-29	Male	27.3438	48	216	39	96	38	41.3688	11.5844	19.88	236	8.98	18320	253	4.9	39.6	34.5	39	35	40.4	38.3	20.3	37	62064.7
6	ATATy-2DM-35	Female	22.6003	186	216	35	89	38	31.2	1.94904	5.98	132	8.2	4040	212	42.5	37.5	32.7	30.7	34.3	30.8	31.8	20.9	30.8	104878
7	ATATy-2DM-38	Male	23.9395	124	120	37	58	25	145.823	11.2198	32	142	8.6	1688	350	6.2	27.8	16.3	28.7	27.4	23.4	26.7	20.2	26.2	87182.5
8	ATATy-2DM-39	Male	22.0386	91	193	61	114	18	52.4855	10.8571	21.14	208	13	261	278	110.1	20.7	11.9	11.6	17.9	21.7	15.5	19.7	15.9	36840.9
9	ATATy-2DM-40	Male	27.6817	116	152.75	39	76	42	224.673	13.1198	41.19	129	7.5	4319	315	4.5	31.2	29.8	32.8	28.2	23.6	30.3	20.5	29.3	38357.9
10	ATATy-2DM-41	Male	18.6851	73	201	48	68	32	144	7.28889	24	123	6.8	2855	290	2.3	22.2	14.7	22.2	15.6	19.9	20	20	20	40153.9
11	ATATy-2DM-42	Male	14.8721	178	220	38	72	36	33.729	13.7132	20.05	277	6.9	1880	192	18.7	14.4	18.3	21.7	15.1	17.9	19.4	20.2	19.5
12	ATATy-2DM-43	Female	20.5442	106	130	38	71	21	21.2786	5.66378	9.93	231	10.36	1142.2	128	4.6	40.8	32	37.1	35.3	29	35.2	24.7	34.2	60850
13	ATATy-2DM-44	Female	29.9688	195	150	39	72	39	44.9665	27.5437	33.6	332	9.2	845.6	225	5.5	60	58.2	45.7	50.6	52.7	49.2	27.1	47.7
14	ATATy-2DM-45	Female	27.0552	239	216	42	101	36	18.7347	6.52296	10.2	259	7.9	643.8	525	50.76	47.4	54.3	47.7	57.6	53.7	50.9	25.1	48.8	211144
15	ATATy-2DM-46	Female	35.2508	182	164	45	83	36	27.8844	7.8084	13.4	236	7.69	212.9	115.6	16.38									144354
16	ATATy-2DM-47	Male	23.5883	142	120	35	57	28	214.468	7.60494	28	110	10.62	20000	225	10.2	29.5	28.2	32.4	25	25.7	29.5	24.2	29.2	81379.7
17	ATATy-2DM-48	Female	20.5457	74	141	42	84	15	82.4727	3.67111	12.6	118	8.1	560.16	42	48.4									110081
18	ATATy-2DM-49	Female	38.2812	164	214	45	112	38	147.927	6.58469	22.6	118	5.7	874.2	28	115.9									137927
19	ATATy-2DM-50	Male	22.7732	128	202	42	119	32	25.3333	12.92	17.1	306	8.6	9800	115	23.2	25.1	19.1	26.3	24.6	22.7	25	24.6	25
20	ATATy-2DM-51	Male	21.5139	156	201	42	101	24	19.1111	4.77778	8.6	225	9.2	14260	98	38.3	29.1	31.6	28.7	36.3	29.9	30.3	25	30	186280
21	ATATy-2DM-52	Female	19.9792	186	219	45	119	68	44.3602	17.5901	26	274	8.2	72800	85	4.5	48.2	40.9	32.9	35.4	27	33.3	25.4	32.5	206856
22	ATATy-2DM-53	Female	23.2335	160	220	38	99	42	167.143	32.5802	65	203	9.6	57600	143	3.1									162176
23	ATATy-2DM-54	Female	19.5312	139	186	42	76	34	107.107	16.3556	36	184	7.2	79900	165		39.3	43.8	37.5	33.3	31.1	36.1	24.9	35.3	128709
24	ATATy-2DM-55	Female	28.0404	68	211	42	119	52	108.878	41.0272	62	268	11.6	11640	205	54.08									246086
25	ATATy-2DM-56	Female	29.903	178	200	50	119	189	31.0244	4.86815	10.6	186	7.8	11820	319	12.08	45.8	45.1	35.6	32.5	38.9	36.5	35.6	35.6
26	ATATy-2DM-61	Female	42.8062	158	212	42	119	68	48.1	3.20667	9.62	135	7.4	55000	187	89	60.5	58.2	45.7	53.6	51.4	49.5	28	47.8
27	ATATy-2DM-72	Male	19.5312	182	249	37	176	36	459.138	1.4226	8.29	69.5	6.2	742	185.8	168.9									63823
28	ATATy-2DM-73	Male	23.5883	212	93	30			15.2021	18.0709	16.3	449	10.73	11960	108	12.5									125370
29	ATATy-2DM-74	Male	24.2215						63.7975	31.1111	42	300	9.2	10500	139	8.1	23.9	26.8	28.3	19	25	25.6	24.5	25.5	65768.6
30	ATATy-2DM-75	Male	24.7721	258	345	45	121	62	61.2766	19.8321	32	251	16.81	1931	125	11.5
																				23.7
																				24.3
																				35.6
																				21.4
																				40
																				29.7
																				40.5
																				39.6
