# Supplementary material for: Systems Genomics of Thigh Adipose Tissue From Asian Indian Type-2 Diabetics Revealed Distinct Protein Interaction Hubs
Source: Front Genet. 2019 Jan 8;9:679. doi: 10.3389/fgene.2018.00679 (PMC6331691; doi:10.3389/fgene.2018.00679)
Supplement: Supplementary file 3 [file Table_3.xls]

## Sheet: Table_3a
Temporary Probe id	Accessions	Gene	Description
7896759	NR_015368,NR_047519,NR_047520,NR_047521,NR_047522,NR_047523,NR_047524,NR_047525	LINC01128	long intergenic non-protein coding RNA 1128
7896761	NM_152486,AK054643,BC024295,BC033213	SAMD11	sterile alpha motif domain containing 11
7896779	NM_198317,XM_005244744,XM_006710601,AY423763,BC033192,BC045768,BC105742,AK293258	KLHL17	kelch-like family member 17
7896798	NM_001160184,NM_032129,BC101386,BC101387	PLEKHN1	pleckstrin homology domain containing, family N member 1
7896817	NM_005101,AY168648,BC009507,BT007297,M13755	ISG15	ISG15 ubiquitin-like modifier
7896822	NM_198576,XM_006710635,AB191264,AK128761	AGRN	agrin
7896859	NR_029639	MIR200B	microRNA 200b
7896861	NR_029834	MIR200A	microRNA 200a
7896863	NR_029957	MIR429	microRNA 429
7896865	NM_001130045,NM_153254,XM_005244738,XM_006710548,XR_426596,BC126152,BC126154	TTLL10	tubulin tyrosine ligase-like family member 10
7896878	NM_080605,AY050570	B3GALT6	UDP-Gal:betaGal beta 1,3-galactosyltransferase polypeptide 6
7896882	NM_001130413,NR_037668,AK093239,AK093372,AK127357,AK131558,AK315288,BC125074,BC125075,DQ898175,DQ898176,EU489064,U38254,BC071784	SCNN1D	sodium channel, non voltage gated 1 delta subunit
7896908	NM_153339,AK298218,BC034304,AK027721	PUSL1	pseudouridylate synthase-like 1
7896917	NM_001029885,BC072454,BC098429	CPTP	ceramide-1-phosphate transfer protein
7896921	NM_152228,XM_006710939,AK122959	TAS1R3	taste receptor, type 1, member 3
7896929	NM_022834,AK291557,BC059409,NM_199121	VWA1	von Willebrand factor A domain containing 1
7896983	AB593172,AF161351	SSU72	SSU72 homolog, RNA polymerase II CTD phosphatase
7896985	NM_001170686,NM_001170687,NM_001170688,NM_001170689,NM_080875,NR_033183,XM_006710373,XM_006710375,AB074480,AB076691,AB076692,AB076693,AB097000,AK122863,AK128553,AK293642,AK302757,AK309362,BC037542	MIB2	mindbomb E3 ubiquitin protein ligase 2
7897026	NM_138705,XM_005244729,AF490905,AY566229,BC053567	CALML6	calmodulin-like 6
7897034	NM_000815,AF016917,AK290861,BC033801	GABRD	gamma-aminobutyric acid (GABA) A receptor, delta
	Table 3a: Top 20 enriched genes along with their accessions from our study

## Sheet: Table_3b 
SUID	#N/A	Adjusted P-Value	Aliases	Alternative IDs	AverageShortestPathLength	BetweennessCentrality	ClosenessCentrality	ClusteringCoefficient	Context Attribute	Contextual Neighbours	Contextually Important	Degree	Display Name	Eccentricity	IsSingleNode	name	NCBI Taxonomy	NeighborhoodConnectivity	NumberOfDirectedEdges	NumberOfUndirectedEdges	NumChildren	NumDescendents	P-Value	PartnerOfMultiEdgedNodePairs	Pi Value	Radiality	selected	SelfLoops	shared name	Stress	Supplied ID	TopologicalCoefficient	Total Neighbours in DB
1604767	1.84952	0.014141	-	biogrid:116944|entrez gene/locuslink:OBSL1				0.00466688	0.0234	30	TRUE	616			FALSE	entrez gene/locuslink:23363	taxid:9606	12.4562	616	0			6.35783e-05	0	0.000266818		TRUE	0	entrez gene/locuslink:23363		OBSL1	0.00428854	616
1599951	1.57307	0.026726	entrez gene/locuslink:HT010(gene name synonym)|entrez gene/locuslink:LEREPO4(gene name synonym)|entrez gene/locuslink:MSTP012(gene name synonym)	biogrid:120956|entrez gene/locuslink:ZC3H15|entrez gene/locuslink:HSPC303				0.0188934	0.0207	6	TRUE	39	HT010		FALSE	entrez gene/locuslink:55854	taxid:9606	54.6923	39	0			0.000217064	0	0.000795194		TRUE	0	entrez gene/locuslink:55854		ZC3H15	0.0291834	39
1604691	1.53985	0.0288503	entrez gene/locuslink:PHLL1(gene name synonym)	biogrid:107797|entrez gene/locuslink:CRY1				0.0125272	0.0451	11	TRUE	136	PHLL1		FALSE	entrez gene/locuslink:1407	taxid:9606	25.6103	136	0			0.000255238	0	0.000917085		TRUE	0	entrez gene/locuslink:1407		CRY1	0.0116794	136
1601183	1.42163	0.0378769	entrez gene/locuslink:HNRPR(gene name synonym)|entrez gene/locuslink:hnRNP-R(gene name synonym)	biogrid:115530|entrez gene/locuslink:HNRNPR				0.0250432	0.0336	13	TRUE	193	HNRPR		FALSE	entrez gene/locuslink:10236	taxid:9606	27.1917	193	0			0.00043947	0	0.00147533		TRUE	0	entrez gene/locuslink:10236		HNRNPR	0.012576	193
1599472	1.28441	0.0519506	entrez gene/locuslink:PR4H(gene name synonym)|entrez gene/locuslink:PRP4(gene name synonym)|entrez gene/locuslink:PRP4H(gene name synonym)|entrez gene/locuslink:PRP4K(gene name synonym)|entrez gene/locuslink:dJ1013A10.1(gene name synonym)	biogrid:114416|entrez gene/locuslink:PRPF4B|entrez gene/locuslink:RP5-1013A10.2				0.0644898	0.0274	6	TRUE	50	PR4H		FALSE	entrez gene/locuslink:8899	taxid:9606	53.56	50	0			0.000858937	0	0.00263353		TRUE	0	entrez gene/locuslink:8899		PRPF4B	0.0272347	50
1601397	1.27827	0.0526898	entrez gene/locuslink:CUL-3(gene name synonym)|entrez gene/locuslink:PHA2E(gene name synonym)	biogrid:114030|entrez gene/locuslink:CUL3				0.00251462	0.0497	44	TRUE	1199	CUL-3		FALSE	entrez gene/locuslink:8452	taxid:9606	8.54212	1199	0			0.00089909	0	0.0027388		TRUE	0	entrez gene/locuslink:8452		CUL3	0.00294616	1199
1602886	1.25769	0.0552474	entrez gene/locuslink:BTBD26(gene name synonym)|entrez gene/locuslink:BTKI(gene name synonym)	biogrid:117474|entrez gene/locuslink:IBTK|entrez gene/locuslink:RP1-93K22.1				0.0257545	0.0438	7	TRUE	71	BTKI		FALSE	entrez gene/locuslink:25998	taxid:9606	44.7042	71	0			0.00106569	0	0.00316761		TRUE	0	entrez gene/locuslink:25998		IBTK	0.0201289	71
1604526	1.24637	0.0567059	entrez gene/locuslink:ARA24(gene name synonym)|entrez gene/locuslink:Gsp1(gene name synonym)|entrez gene/locuslink:TC4(gene name synonym)	biogrid:111837|entrez gene/locuslink:RAN|entrez gene/locuslink:OK/SW-cl.81				0.0202399	0.0147	9	TRUE	116	TC4		FALSE	entrez gene/locuslink:5901	taxid:9606	30.6379	116	0			0.00123363	0	0.0035884		TRUE	0	entrez gene/locuslink:5901		RAN	0.0138768	116
1602711	1.16221	0.0688318	entrez gene/locuslink:Htra2-beta(gene name synonym)|entrez gene/locuslink:PPP1R156(gene name synonym)|entrez gene/locuslink:SFRS10(gene name synonym)|entrez gene/locuslink:SRFS10(gene name synonym)|entrez gene/locuslink:TRA2-BETA(gene name synonym)|entrez gene/locuslink:TRAN2B(gene name synonym)	biogrid:112332|entrez gene/locuslink:TRA2B				0.0559441	0.0223	7	TRUE	78	SFRS10		FALSE	entrez gene/locuslink:6434	taxid:9606	49.4615	78	0			0.0018519	0	0.00506011		TRUE	0	entrez gene/locuslink:6434		TRA2B	0.023489	78
1599975	1.09515	0.080324	entrez gene/locuslink:CCT-DELTA(gene name synonym)|entrez gene/locuslink:Cctd(gene name synonym)|entrez gene/locuslink:SRB(gene name synonym)	biogrid:115826|entrez gene/locuslink:CCT4				0.0345471	0.013	10	TRUE	154	SRB		FALSE	entrez gene/locuslink:10575	taxid:9606	31.7273	154	0			0.00257456	0	0.0066663		TRUE	0	entrez gene/locuslink:10575		CCT4	0.0119105	154
1598220	1.09266	0.0807864	entrez gene/locuslink:ACTL6(gene name synonym)|entrez gene/locuslink:ARPN-BETA(gene name synonym)|entrez gene/locuslink:Arp4(gene name synonym)|entrez gene/locuslink:BAF53A(gene name synonym)|entrez gene/locuslink:INO80K(gene name synonym)	biogrid:106601|entrez gene/locuslink:ACTL6A				0.0188679	0.0332	8	TRUE	107	Arp4		FALSE	entrez gene/locuslink:86	taxid:9606	31.3178	107	0			0.0028701	0	0.00729609		TRUE	0	entrez gene/locuslink:86		ACTL6A	0.01664	107
1600851	1.08122	0.0829439	-	biogrid:114991|entrez gene/locuslink:SEC24C				0.0396825	0.0432	6	TRUE	64			FALSE	entrez gene/locuslink:9632	taxid:9606	67.5156	64	0			0.00311566	0	0.00780924		TRUE	0	entrez gene/locuslink:9632		SEC24C	0.024805	64
1598630	1.02094	0.0952917	-	biogrid:128356|entrez gene/locuslink:RPL22L1				0.0857143	0.000403	3	TRUE	15			FALSE	entrez gene/locuslink:200916	taxid:9606	78.0667	15	0			0.00420589	0	0.00999379		TRUE	0	entrez gene/locuslink:200916		RPL22L1	0.0768216	15
1601660	0.962531	0.109011	entrez gene/locuslink:ZIS(gene name synonym)|entrez gene/locuslink:ZIS1(gene name synonym)|entrez gene/locuslink:ZIS2(gene name synonym)|entrez gene/locuslink:ZNF265(gene name synonym)	biogrid:114802|entrez gene/locuslink:ZRANB2				0.0209285	0.0393	6	TRUE	73	ZIS		FALSE	entrez gene/locuslink:9406	taxid:9606	26.9315	73	0			0.00597939	0	0.0132942		TRUE	0	entrez gene/locuslink:9406		ZRANB2	0.0177013	73
1602068	0.892229	0.128165	entrez gene/locuslink:L31MT(gene name synonym)|entrez gene/locuslink:L42MT(gene name synonym)|entrez gene/locuslink:MRP-L31(gene name synonym)|entrez gene/locuslink:MRP-L42(gene name synonym)|entrez gene/locuslink:MRP-S32(gene name synonym)|entrez gene/locuslink:MRPL31(gene name synonym)|entrez gene/locuslink:MRPS32(gene name synonym)|entrez gene/locuslink:PTD007(gene name synonym)|entrez gene/lo…	biogrid:118800|entrez gene/locuslink:MRPL42|entrez gene/locuslink:HSPC204				0.0714286	0.0242	4	TRUE	36	L31MT		FALSE	entrez gene/locuslink:28977	taxid:9606	16.7778	36	0			0.00842043	0	0.0174696		TRUE	0	entrez gene/locuslink:28977		MRPL42	0.0433391	36
1603991	0.870829	0.134639	entrez gene/locuslink:87U6(gene name synonym)|entrez gene/locuslink:ARCND1(gene name synonym)	biogrid:109035|entrez gene/locuslink:GNAI3|entrez gene/locuslink:RP5-1160K1.2				0.0132716	0.0478	6	TRUE	81	87U6		FALSE	entrez gene/locuslink:2773	taxid:9606	25	81	0			0.00982311	0	0.0197224		TRUE	0	entrez gene/locuslink:2773		GNAI3	0.0152723	81
1604677	0.866566	0.135967	entrez gene/locuslink:CAS(gene name synonym)|entrez gene/locuslink:CSE1(gene name synonym)|entrez gene/locuslink:XPO2(gene name synonym)	biogrid:107821|entrez gene/locuslink:CSE1L				0.0183288	0.0494	7	TRUE	106	CAS		FALSE	entrez gene/locuslink:1434	taxid:9606	25.9623	106	0			0.0100373	0	0.0200584		TRUE	0	entrez gene/locuslink:1434		CSE1L	0.0150156	106
1603469	0.831932	0.147254	entrez gene/locuslink:CCT-zeta(gene name synonym)|entrez gene/locuslink:CCT-zeta-1(gene name synonym)|entrez gene/locuslink:CCT6(gene name synonym)|entrez gene/locuslink:Cctz(gene name synonym)|entrez gene/locuslink:HTR3(gene name synonym)|entrez gene/locuslink:MoDP-2(gene name synonym)|entrez gene/locuslink:TCP-1-zeta(gene name synonym)|entrez gene/locuslink:TCP20(gene name synonym)|entrez gene/…	biogrid:107346|entrez gene/locuslink:CCT6A				0.0284784	0.0197	9	TRUE	163	CCT6		FALSE	entrez gene/locuslink:908	taxid:9606	25.4601	163	0			0.0116011	0	0.0224539		TRUE	0	entrez gene/locuslink:908		CCT6A	0.0124814	163
1603122	0.796304	0.159844	entrez gene/locuslink:GUA(gene name synonym)|entrez gene/locuslink:GURDB(gene name synonym)|entrez gene/locuslink:RH-II/GU(gene name synonym)|entrez gene/locuslink:RH-II/GuA(gene name synonym)	biogrid:114625|entrez gene/locuslink:DDX21				0.0300253	0.0313	7	TRUE	113	GUA		FALSE	entrez gene/locuslink:9188	taxid:9606	32.5487	113	0			0.0139393	0	0.0258679		TRUE	0	entrez gene/locuslink:9188		DDX21	0.0175835	113
1599920	0.795816	0.160024	entrez gene/locuslink:TIP120(gene name synonym)|entrez gene/locuslink:TIP120A(gene name synonym)	biogrid:120937|entrez gene/locuslink:CAND1				0.00504633	0.0224	25	TRUE	693	TIP120		FALSE	entrez gene/locuslink:55832	taxid:9606	10.3434	693	0			0.0139948	0	0.0259468		TRUE	0	entrez gene/locuslink:55832		CAND1	0.00463266	693
1598704	0.790274	0.162079	entrez gene/locuslink:CFIM25(gene name synonym)|entrez gene/locuslink:CPSF5(gene name synonym)	biogrid:116237|entrez gene/locuslink:NUDT21				0.015215	0.0463	7	TRUE	114	CPSF5		FALSE	entrez gene/locuslink:11051	taxid:9606	32.2368	114	0			0.0145742	0	0.0267642		TRUE	0	entrez gene/locuslink:11051		NUDT21	0.0164993	114
1600949	0.775255	0.167782	entrez gene/locuslink:SG2NA(gene name synonym)	biogrid:118999|entrez gene/locuslink:STRN3				0.0391608	0.0355	5	TRUE	66	SG2NA		FALSE	entrez gene/locuslink:29966	taxid:9606	33.1515	66	0			0.016369	0	0.0292346		TRUE	0	entrez gene/locuslink:29966		STRN3	0.0210778	66
1599284	0.757444	0.174806	entrez gene/locuslink:HNRPH(gene name synonym)|entrez gene/locuslink:HNRPH1(gene name synonym)|entrez gene/locuslink:hnRNPH(gene name synonym)	biogrid:109428|entrez gene/locuslink:HNRNPH1				0.0225989	0.0473	9	TRUE	177	HNRPH		FALSE	entrez gene/locuslink:3187	taxid:9606	28.7062	177	0			0.0189333	0	0.0326178		TRUE	0	entrez gene/locuslink:3187		HNRNPH1	0.0132476	177
1604329	0.757444	0.174806	entrez gene/locuslink:A6(gene name synonym)|entrez gene/locuslink:PTK9(gene name synonym)	biogrid:111723|entrez gene/locuslink:TWF1				0.0280193	0.0217	4	TRUE	46	A6		FALSE	entrez gene/locuslink:5756	taxid:9606	17.4783	46	0			0.0195887	0	0.0334574		TRUE	0	entrez gene/locuslink:5756		TWF1	0.0316242	46
1600020	0.757444	0.174806	entrez gene/locuslink:Neurodap1(gene name synonym)|entrez gene/locuslink:RNF131(gene name synonym)	biogrid:115200|entrez gene/locuslink:PJA2				0.0676923	0.0258	3	TRUE	26	RNF131		FALSE	entrez gene/locuslink:9867	taxid:9606	109.462	26	0			0.0200316	0	0.0340193		TRUE	0	entrez gene/locuslink:9867		PJA2	0.0449193	26
1602248	0.757444	0.174806	entrez gene/locuslink:Dob1(gene name synonym)|entrez gene/locuslink:KIAA0052(gene name synonym)|entrez gene/locuslink:Mtr4(gene name synonym)|entrez gene/locuslink:fSAP118(gene name synonym)	biogrid:117064|entrez gene/locuslink:SKIV2L2				0.0291153	0.0371	6	TRUE	95	Dob1		FALSE	entrez gene/locuslink:23517	taxid:9606	49.5579	95	0			0.020303	0	0.0343616		TRUE	0	entrez gene/locuslink:23517		SKIV2L2	0.0176762	95
1604636	0.757444	0.174806	entrez gene/locuslink:HSPC123-like(gene name synonym)|entrez gene/locuslink:WIT3.0(gene name synonym)	biogrid:117566|entrez gene/locuslink:FGFR1OP2|entrez gene/locuslink:HSPC123				0.0296022	0.0185	4	TRUE	47	WIT3.0		FALSE	entrez gene/locuslink:26127	taxid:9606	13.1064	47	0			0.0210419	0	0.0352855		TRUE	0	entrez gene/locuslink:26127		FGFR1OP2	0.0296583	47
1603844	0.7475	0.178855	entrez gene/locuslink:MRP-L50(gene name synonym)	biogrid:120021|entrez gene/locuslink:MRPL50				0.0212497	0.033	6	TRUE	98	MRP-L50		FALSE	entrez gene/locuslink:54534	taxid:9606	17.9898	98	0			0.023268	0	0.0380022		TRUE	0	entrez gene/locuslink:54534		MRPL50	0.0130352	98
1603236	0.672977	0.212336	entrez gene/locuslink:ZA20D2(gene name synonym)|entrez gene/locuslink:ZFAND5A(gene name synonym)|entrez gene/locuslink:ZNF216(gene name synonym)	biogrid:113546|entrez gene/locuslink:ZFAND5|entrez gene/locuslink:RP11-63P12.8				0	0.016	2	TRUE	13	ZA20D2		FALSE	entrez gene/locuslink:7763	taxid:9606	21.0769	13	0			0.033444	0	0.0493527		TRUE	0	entrez gene/locuslink:7763		ZFAND5	0.0857988	13
1600314	0.665701	0.215923	entrez gene/locuslink:CRM1(gene name synonym)|entrez gene/locuslink:emb(gene name synonym)|entrez gene/locuslink:exp1(gene name synonym)	biogrid:113348|entrez gene/locuslink:XPO1				0.00094921	0.0273	37	TRUE	1208	emb		FALSE	entrez gene/locuslink:7514	taxid:9606	6.21358	1208	0			0.0343865	0	0.0503285		TRUE	0	entrez gene/locuslink:7514		XPO1	0.00226122	1208
1598349	0.661345	0.218099	entrez gene/locuslink:TRDX(gene name synonym)|entrez gene/locuslink:TRX(gene name synonym)|entrez gene/locuslink:TRX1(gene name synonym)	biogrid:113146|entrez gene/locuslink:TXN|entrez gene/locuslink:RP11-427L11.1				0.00501904	0.00461	6	TRUE	108	TRX		FALSE	entrez gene/locuslink:7295	taxid:9606	15.4352	108	0			0.0352059	0	0.0511677		TRUE	0	entrez gene/locuslink:7295		TXN	0.0159677	108
1598531	0.648473	0.224661	entrez gene/locuslink:MATS2(gene name synonym)|entrez gene/locuslink:MOB4A(gene name synonym)|entrez gene/locuslink:MOBKL1A(gene name synonym)	biogrid:124960|entrez gene/locuslink:MOB1B				0.0681818	0.0374	3	TRUE	33	MATS2		FALSE	entrez gene/locuslink:92597	taxid:9606	8.24242	33	0			0.0374823	0	0.0534563		TRUE	0	entrez gene/locuslink:92597		MOB1B	0.0507576	33
1601216	0.648473	0.224661	entrez gene/locuslink:DAP1(gene name synonym)|entrez gene/locuslink:GMP1(gene name synonym)|entrez gene/locuslink:OFC10(gene name synonym)|entrez gene/locuslink:PIC1(gene name synonym)|entrez gene/locuslink:SENP2(gene name synonym)|entrez gene/locuslink:SMT3(gene name synonym)|entrez gene/locuslink:SMT3C(gene name synonym)|entrez gene/locuslink:SMT3H3(gene name synonym)|entrez gene/locuslink:UBL1…	biogrid:113188|entrez gene/locuslink:SUMO1|entrez gene/locuslink:OK/SW-cl.43				0.00688145	0.043	7	TRUE	139	DAP1		FALSE	entrez gene/locuslink:7341	taxid:9606	12.7914	139	0			0.0378432	0	0.0538135		TRUE	0	entrez gene/locuslink:7341		SUMO1	0.0117325	139
1598514	0.648473	0.224661	entrez gene/locuslink:ARHE(gene name synonym)|entrez gene/locuslink:Rho8(gene name synonym)|entrez gene/locuslink:RhoE(gene name synonym)|entrez gene/locuslink:memB(gene name synonym)	biogrid:106883|entrez gene/locuslink:RND3				0.010989	0.0368	2	TRUE	14	ARHE		FALSE	entrez gene/locuslink:390	taxid:9606	7.78571	14	0			0.0384478	0	0.0544086		TRUE	0	entrez gene/locuslink:390		RND3	0.0796388	14
1601495	0.648473	0.224661	entrez gene/locuslink:HA95(gene name synonym)|entrez gene/locuslink:HAP95(gene name synonym)|entrez gene/locuslink:NAKAP(gene name synonym)|entrez gene/locuslink:NAKAP95(gene name synonym)	biogrid:117940|entrez gene/locuslink:AKAP8L|entrez gene/locuslink:HRIHFB2018				0.0534759	0.0277	3	TRUE	34	HA95		FALSE	entrez gene/locuslink:26993	taxid:9606	102.882	34	0			0.0404451	0	0.0563455		TRUE	0	entrez gene/locuslink:26993		AKAP8L	0.0421464	34
1601608	0.648473	0.224661	entrez gene/locuslink:GSD11(gene name synonym)|entrez gene/locuslink:HEL-S-133P(gene name synonym)|entrez gene/locuslink:LDH1(gene name synonym)|entrez gene/locuslink:LDHM(gene name synonym)	biogrid:110131|entrez gene/locuslink:LDHA|entrez gene/locuslink:PIG19				0.011787	0.0255	7	TRUE	142	LDH1		FALSE	entrez gene/locuslink:3939	taxid:9606	27.7465	142	0			0.0416962	0	0.0575368		TRUE	0	entrez gene/locuslink:3939		LDHA	0.0134753	142
1600797	0.648473	0.224661	entrez gene/locuslink:BZAP45(gene name synonym)|entrez gene/locuslink:Nbla10236(gene name synonym)	biogrid:115042|entrez gene/locuslink:BZW1				0.0151261	0.0275	3	TRUE	35	BZAP45		FALSE	entrez gene/locuslink:9689	taxid:9606	16.0571	35	0			0.0435227	0	0.0592468		TRUE	0	entrez gene/locuslink:9689		BZW1	0.0428171	35
1600298	0.648473	0.224661	entrez gene/locuslink:RING1A(gene name synonym)|entrez gene/locuslink:RNF1(gene name synonym)	biogrid:111947|entrez gene/locuslink:RING1|entrez gene/locuslink:DADB-100D22.6				0.0198714	0.0156	4	TRUE	59	RNF1		FALSE	entrez gene/locuslink:6015	taxid:9606	36.7797	59	0			0.0436349	0	0.0593507		TRUE	0	entrez gene/locuslink:6015		RING1	0.0205053	59
1601062	0.648473	0.224661	entrez gene/locuslink:S23(gene name synonym)	biogrid:112142|entrez gene/locuslink:RPS23				0.0321484	0.0177	7	TRUE	144	S23		FALSE	entrez gene/locuslink:6228	taxid:9606	26.4028	144	0			0.0444015	0	0.0600575		TRUE	0	entrez gene/locuslink:6228		RPS23	0.0124782	144
1601707	0.648473	0.224661	-	biogrid:125783|entrez gene/locuslink:ADSSL1				0	0.0458	1	TRUE	2			FALSE	entrez gene/locuslink:122622	taxid:9606	10.5	2	0			0.0445042	0	0.0601518		TRUE	0	entrez gene/locuslink:122622		ADSSL1	0.5	2
1603105	0.638694	0.229776	entrez gene/locuslink:STAM-1(gene name synonym)|entrez gene/locuslink:STAM1(gene name synonym)	biogrid:113722|entrez gene/locuslink:STAM				0.0129943	0.0499	4	TRUE	60	STAM1		FALSE	entrez gene/locuslink:8027	taxid:9606	12.5333	60	0			0.0459553	0	0.0614728		TRUE	0	entrez gene/locuslink:8027		STAM	0.0249476	60
1602503	0.63523	0.231617	entrez gene/locuslink:FAS(gene name synonym)|entrez gene/locuslink:OA-519(gene name synonym)|entrez gene/locuslink:SDR27X1(gene name synonym)	biogrid:108488|entrez gene/locuslink:FASN				0.0211174	0.0227	5	TRUE	87	FAS		FALSE	entrez gene/locuslink:2194	taxid:9606	39.2644	87	0			0.0464577	0	0.0619255		TRUE	0	entrez gene/locuslink:2194		FASN	0.0198869	87
1603559	0.623162	0.238143	entrez gene/locuslink:KIAA0179(gene name synonym)|entrez gene/locuslink:NNP1L(gene name synonym)|entrez gene/locuslink:Nnp1(gene name synonym)|entrez gene/locuslink:PPP1R136(gene name synonym)|entrez gene/locuslink:RRP1(gene name synonym)	biogrid:116708|entrez gene/locuslink:RRP1B				0.0480874	0.0478	4	TRUE	61	Nnp1		FALSE	entrez gene/locuslink:23076	taxid:9606	45.3279	61	0			0.0483432	0	0.0636035		TRUE	0	entrez gene/locuslink:23076		RRP1B	0.0262811	61
1604622	0.623162	0.238143	entrez gene/locuslink:CHD3IP(gene name synonym)|entrez gene/locuslink:HABP4L(gene name synonym)|entrez gene/locuslink:PAI-RBP1(gene name synonym)|entrez gene/locuslink:PAIRBP1(gene name synonym)	biogrid:117571|entrez gene/locuslink:SERBP1|entrez gene/locuslink:CGI-55				0.0300418	0.0474	5	TRUE	88	CHD3IP		FALSE	entrez gene/locuslink:26135	taxid:9606	37.8523	88	0			0.0483885	0	0.0636434		TRUE	0	entrez gene/locuslink:26135		SERBP1	0.0211689	88
1598623	0.613373	0.243572	entrez gene/locuslink:TOPIIB(gene name synonym)|entrez gene/locuslink:top2beta(gene name synonym)	biogrid:113008|entrez gene/locuslink:TOP2B				0.0280275	0.00521	4	TRUE	62	TOPIIB		FALSE	entrez gene/locuslink:7155	taxid:9606	27.7097	62	0			0.0507986	0	0.0657409		TRUE	0	entrez gene/locuslink:7155		TOP2B	0.0264597	62
1599484	0.613373	0.243572	-	biogrid:115237|entrez gene/locuslink:G3BP2				0.0322581	0.0413	4	TRUE	62			FALSE	entrez gene/locuslink:9908	taxid:9606	47.1452	62	0			0.0507986	0	0.0657409		TRUE	0	entrez gene/locuslink:9908		G3BP2	0.026355	62
1599974	0.579931	0.263068	entrez gene/locuslink:99D8.1(gene name synonym)|entrez gene/locuslink:CCT-beta(gene name synonym)|entrez gene/locuslink:CCTB(gene name synonym)|entrez gene/locuslink:HEL-S-100n(gene name synonym)|entrez gene/locuslink:PRO1633(gene name synonym)|entrez gene/locuslink:TCP-1-beta(gene name synonym)	biogrid:115827|entrez gene/locuslink:CCT2				0.0224935	0.015	8	TRUE	186	CCTB		FALSE	entrez gene/locuslink:10576	taxid:9606	25.2849	186	0			0.0597096	0	0.0730819		TRUE	0	entrez gene/locuslink:10576		CCT2	0.0109493	186
1599259	0.579931	0.263068	entrez gene/locuslink:OBFC2A(gene name synonym)|entrez gene/locuslink:SOSS-B2(gene name synonym)|entrez gene/locuslink:SSB2(gene name synonym)	biogrid:122332|entrez gene/locuslink:NABP1				0.0261438	0.0045	2	TRUE	18	SSB2		FALSE	entrez gene/locuslink:64859	taxid:9606	78.1111	18	0			0.0609639	0	0.0740667		TRUE	0	entrez gene/locuslink:64859		NABP1	0.0582727	18
1604529	0.579931	0.263068	entrez gene/locuslink:ADANE(gene name synonym)|entrez gene/locuslink:ANE1(gene name synonym)|entrez gene/locuslink:IIAE3(gene name synonym)|entrez gene/locuslink:NUP358(gene name synonym)|entrez gene/locuslink:TRP1(gene name synonym)|entrez gene/locuslink:TRP2(gene name synonym)	biogrid:111839|entrez gene/locuslink:RANBP2				0.0193548	0.0163	6	TRUE	125	ANE1		FALSE	entrez gene/locuslink:5903	taxid:9606	20.168	125	0			0.0633189	0	0.0758856		TRUE	0	entrez gene/locuslink:5903		RANBP2	0.0157584	125
1602716	0.579931	0.263068	entrez gene/locuslink:SFRS3(gene name synonym)|entrez gene/locuslink:SRp20(gene name synonym)	biogrid:112326|entrez gene/locuslink:SRSF3				0.0245079	0.0193	6	TRUE	126	SFRS3		FALSE	entrez gene/locuslink:6428	taxid:9606	31.4762	126	0			0.0652912	0	0.0773796		TRUE	0	entrez gene/locuslink:6428		SRSF3	0.0161818	126
1603668	0.579931	0.263068	entrez gene/locuslink:NDR2(gene name synonym)	biogrid:116654|entrez gene/locuslink:STK38L				0.0292398	0.0096	2	TRUE	19	NDR2		FALSE	entrez gene/locuslink:23012	taxid:9606	14.4737	19	0			0.0671502	0	0.078764		TRUE	0	entrez gene/locuslink:23012		STK38L	0.0956938	19
1604010	0.579931	0.263068	entrez gene/locuslink:KIAA0947(gene name synonym)	biogrid:116955|entrez gene/locuslink:ICE1				0.0292398	0.0444	2	TRUE	19	KIAA0947		FALSE	entrez gene/locuslink:23379	taxid:9606	8.31579	19	0			0.0671502	0	0.078764		TRUE	0	entrez gene/locuslink:23379		ICE1	0.0635059	19
1598810	0.547248	0.28363	entrez gene/locuslink:NP220(gene name synonym)|entrez gene/locuslink:ZFML(gene name synonym)|entrez gene/locuslink:Zfp638(gene name synonym)	biogrid:118145|entrez gene/locuslink:ZNF638				0.0232558	0.0232	3	TRUE	44	ZFML		FALSE	entrez gene/locuslink:27332	taxid:9606	46.7955	44	0			0.076142	0	0.0851554		TRUE	0	entrez gene/locuslink:27332		ZNF638	0.0339405	44
1604933	0.539218	0.288923	entrez gene/locuslink:COXPD9(gene name synonym)|entrez gene/locuslink:MRL3(gene name synonym)|entrez gene/locuslink:RPML3(gene name synonym)	biogrid:116390|entrez gene/locuslink:MRPL3				0.0560387	0.0246	3	TRUE	46	MRL3		FALSE	entrez gene/locuslink:11222	taxid:9606	26.0652	46	0			0.0845151	0	0.0906903		TRUE	0	entrez gene/locuslink:11222		MRPL3	0.0289936	46
1599678	0.539218	0.288923	entrez gene/locuslink:CMTD1F(gene name synonym)	biogrid:121887|entrez gene/locuslink:GNB4|entrez gene/locuslink:RP11-145M9.4				0.0202899	0.0314	3	TRUE	46	CMTD1F		FALSE	entrez gene/locuslink:59345	taxid:9606	38.6304	46	0			0.0845151	0	0.0906903		TRUE	0	entrez gene/locuslink:59345		GNB4	0.0242007	46
1599583	0.539218	0.288923	entrez gene/locuslink:ABP-KELCH(gene name synonym)|entrez gene/locuslink:MAV(gene name synonym)|entrez gene/locuslink:MAYVEN(gene name synonym)	biogrid:116431|entrez gene/locuslink:KLHL2				0.025974	0.00726	2	TRUE	22	MAV		FALSE	entrez gene/locuslink:11275	taxid:9606	59.5	22	0			0.0868457	0	0.0921651		TRUE	0	entrez gene/locuslink:11275		KLHL2	0.0469419	22
1600142	0.539218	0.288923	entrez gene/locuslink:ADDL(gene name synonym)	biogrid:106633|entrez gene/locuslink:ADD3|entrez gene/locuslink:RP11-252O7.3				0.025974	0.0271	2	TRUE	22	ADDL		FALSE	entrez gene/locuslink:120	taxid:9606	67.4545	22	0			0.0868457	0	0.0921651		TRUE	0	entrez gene/locuslink:120		ADD3	0.0485267	22
1602533	0.539218	0.288923	entrez gene/locuslink:LRRC65(gene name synonym)|entrez gene/locuslink:MASL1(gene name synonym)	biogrid:114681|entrez gene/locuslink:MFHAS1				0	0.019	1	TRUE	4	MASL1		FALSE	entrez gene/locuslink:9258	taxid:9606	111.5	4	0			0.087033	0	0.0922825		TRUE	0	entrez gene/locuslink:9258		MFHAS1	0.25	4
1603645	0.528714	0.295996	entrez gene/locuslink:10q23del(gene name synonym)|entrez gene/locuslink:BZS(gene name synonym)|entrez gene/locuslink:CWS1(gene name synonym)|entrez gene/locuslink:DEC(gene name synonym)|entrez gene/locuslink:GLM2(gene name synonym)|entrez gene/locuslink:MHAM(gene name synonym)|entrez gene/locuslink:MMAC1(gene name synonym)|entrez gene/locuslink:PTEN1(gene name synonym)|entrez gene/locuslink:TEP1(…	biogrid:111700|entrez gene/locuslink:PTEN				0.0019123	0.0406	10	TRUE	273	BZS		FALSE	entrez gene/locuslink:5728	taxid:9606	7.75824	273	0			0.0899794	0	0.0941056		TRUE	0	entrez gene/locuslink:5728		PTEN	0.00869395	273
1599407	0.52051	0.301641	entrez gene/locuslink:CAHL(gene name synonym)	biogrid:122321|entrez gene/locuslink:YTHDC2				0.0790514	0.0286	2	TRUE	23	CAHL		FALSE	entrez gene/locuslink:64848	taxid:9606	97.0435	23	0			0.0937514	0	0.0963785		TRUE	0	entrez gene/locuslink:64848		YTHDC2	0.0635583	23
1600054	0.52051	0.301641	-	biogrid:116595|entrez gene/locuslink:ELL2				0.0118577	0.0399	2	TRUE	23			FALSE	entrez gene/locuslink:22936	taxid:9606	4.26087	23	0			0.0937514	0	0.0963785		TRUE	0	entrez gene/locuslink:22936		ELL2	0.0553997	23
1599254	0.514644	0.305743	entrez gene/locuslink:DJ-1(gene name synonym)|entrez gene/locuslink:DJ1(gene name synonym)|entrez gene/locuslink:HEL-S-67p(gene name synonym)	biogrid:116446|entrez gene/locuslink:PARK7|entrez gene/locuslink:CTA-215D11.1				0.0136705	0.0454	4	TRUE	77	DJ1		FALSE	entrez gene/locuslink:11315	taxid:9606	16.1558	77	0			0.0954697	0	0.0973919		TRUE	0	entrez gene/locuslink:11315		PARK7	0.0205202	77
1599119	0.507675	0.310688	entrez gene/locuslink:C2orf6(gene name synonym)|entrez gene/locuslink:MATS1(gene name synonym)|entrez gene/locuslink:MOB1(gene name synonym)|entrez gene/locuslink:MOBK1B(gene name synonym)|entrez gene/locuslink:MOBKL1B(gene name synonym)|entrez gene/locuslink:Mob4B(gene name synonym)	biogrid:120527|entrez gene/locuslink:MOB1A				0.0293878	0.0244	3	TRUE	50	MOB1		FALSE	entrez gene/locuslink:55233	taxid:9606	6.86	50	0			0.102364	0	0.101325		TRUE	0	entrez gene/locuslink:55233		MOB1A	0.0357778	50
1603195	0.507675	0.310688	entrez gene/locuslink:SEC11L3(gene name synonym)|entrez gene/locuslink:SPC21(gene name synonym)|entrez gene/locuslink:SPCS4C(gene name synonym)	biogrid:124756|entrez gene/locuslink:SEC11C				0.1	0.031	1	TRUE	5	SPC21		FALSE	entrez gene/locuslink:90701	taxid:9606	9.4	5	0			0.107584	0	0.104169		TRUE	0	entrez gene/locuslink:90701		SEC11C	0.214634	5
1603856	0.507675	0.310688	entrez gene/locuslink:NET18(gene name synonym)	biogrid:119998|entrez gene/locuslink:RBM47				0.1	0.0272	1	TRUE	5	NET18		FALSE	entrez gene/locuslink:54502	taxid:9606	56.8	5	0			0.107584	0	0.104169		TRUE	0	entrez gene/locuslink:54502		RBM47	0.211278	5
1598197	0.502119	0.314689	entrez gene/locuslink:ARP3(gene name synonym)	biogrid:115403|entrez gene/locuslink:ACTR3				0.0243827	0.00856	4	TRUE	81	ARP3		FALSE	entrez gene/locuslink:10096	taxid:9606	33.8889	81	0			0.109719	0	0.105299		TRUE	0	entrez gene/locuslink:10096		ACTR3	0.016948	81
1598524	0.496468	0.31881	entrez gene/locuslink:BPM-L(gene name synonym)|entrez gene/locuslink:BPM90(gene name synonym)|entrez gene/locuslink:RANBPM(gene name synonym)|entrez gene/locuslink:RanBP7(gene name synonym)	biogrid:115359|entrez gene/locuslink:RANBP9				0.00553097	0.0368	5	TRUE	113	BPM-L		FALSE	entrez gene/locuslink:10048	taxid:9606	11.0354	113	0			0.111648	0	0.106306		TRUE	0	entrez gene/locuslink:10048		RANBP9	0.0174895	113
1600071	0.487942	0.325131	-	biogrid:115204|entrez gene/locuslink:SEC24D				0.0461539	0.0238	2	TRUE	26			FALSE	entrez gene/locuslink:9871	taxid:9606	56.7308	26	0			0.11534	0	0.108191		TRUE	0	entrez gene/locuslink:9871		SEC24D	0.0418434	26
1604493	0.485364	0.327067	entrez gene/locuslink:ArgRS(gene name synonym)|entrez gene/locuslink:DALRD1(gene name synonym)	biogrid:111852|entrez gene/locuslink:RARS				0.0319303	0.0384	3	TRUE	53	ArgRS		FALSE	entrez gene/locuslink:5917	taxid:9606	38.6792	53	0			0.116643	0	0.108845		TRUE	0	entrez gene/locuslink:5917		RARS	0.026852	53
1600198	0.482848	0.328967	entrez gene/locuslink:L31(gene name synonym)	biogrid:112079|entrez gene/locuslink:RPL31				0.0345652	0.0355	6	TRUE	148	L31		FALSE	entrez gene/locuslink:6160	taxid:9606	26.9662	148	0			0.11756	0	0.1093		TRUE	0	entrez gene/locuslink:6160		RPL31	0.01401	148
1604491	0.477132	0.333325	entrez gene/locuslink:OSRC(gene name synonym)|entrez gene/locuslink:PPP1R130(gene name synonym)|entrez gene/locuslink:RB(gene name synonym)|entrez gene/locuslink:p105-Rb(gene name synonym)|entrez gene/locuslink:pRb(gene name synonym)|entrez gene/locuslink:pp110(gene name synonym)	biogrid:111860|entrez gene/locuslink:RB1|entrez gene/locuslink:RP11-174I10.1				0.00319635	0.0177	8	TRUE	220	RB		FALSE	entrez gene/locuslink:5925	taxid:9606	7.57273	220	0			0.124454	0	0.11263		TRUE	0	entrez gene/locuslink:5925		RB1	0.0108062	220
1601637	0.477132	0.333325	entrez gene/locuslink:NBP-45(gene name synonym)|entrez gene/locuslink:NSBP1(gene name synonym)	biogrid:122655|entrez gene/locuslink:HMGN5|entrez gene/locuslink:RP11-196G4.1				0	0.0248	1	TRUE	6	NSBP1		FALSE	entrez gene/locuslink:79366	taxid:9606	12.8333	6	0			0.127674	0	0.114127		TRUE	0	entrez gene/locuslink:79366		HMGN5	0.179293	6
1601999	0.477132	0.333325	entrez gene/locuslink:SCK(gene name synonym)|entrez gene/locuslink:SHCB(gene name synonym)|entrez gene/locuslink:SLI(gene name synonym)	biogrid:117302|entrez gene/locuslink:SHC2				0.0666667	0.0374	1	TRUE	6	SCK		FALSE	entrez gene/locuslink:25759	taxid:9606	12.6667	6	0			0.127674	0	0.114127		TRUE	0	entrez gene/locuslink:25759		SHC2	0.181818	6
1604893	0.458167	0.348204	entrez gene/locuslink:G0S8(gene name synonym)	biogrid:111929|entrez gene/locuslink:RGS2|entrez gene/locuslink:GIG31				0.0037594	0.0263	3	TRUE	57	G0S8		FALSE	entrez gene/locuslink:5997	taxid:9606	8.15789	57	0			0.136752	0	0.118163		TRUE	0	entrez gene/locuslink:5997		RGS2	0.0236956	57
1599025	0.457171	0.349003	entrez gene/locuslink:THBS(gene name synonym)|entrez gene/locuslink:THBS-1(gene name synonym)|entrez gene/locuslink:TSP(gene name synonym)|entrez gene/locuslink:TSP-1(gene name synonym)|entrez gene/locuslink:TSP1(gene name synonym)	biogrid:112915|entrez gene/locuslink:THBS1				0.0197044	0.00418	2	TRUE	29	TSP		FALSE	entrez gene/locuslink:7057	taxid:9606	8.44828	29	0			0.138032	0	0.11871		TRUE	0	entrez gene/locuslink:7057		THBS1	0.0399929	29
1599627	0.457171	0.349003	entrez gene/locuslink:MEG1(gene name synonym)|entrez gene/locuslink:"PP4(Rmeg)"(gene name synonym)|entrez gene/locuslink:PP4R1(gene name synonym)	biogrid:115310|entrez gene/locuslink:PPP4R1				0.0344828	0.0251	2	TRUE	29	MEG1		FALSE	entrez gene/locuslink:9989	taxid:9606	56.1379	29	0			0.138032	0	0.11871		TRUE	0	entrez gene/locuslink:9989		PPP4R1	0.0384707	29
1601861	0.45697	0.349165	entrez gene/locuslink:Msl1(gene name synonym)	biogrid:112513|entrez gene/locuslink:SNRPB2				0.0344828	0.0197	3	TRUE	59	Msl1		FALSE	entrez gene/locuslink:6629	taxid:9606	59.4068	59	0			0.147221	0	0.122492		TRUE	0	entrez gene/locuslink:6629		SNRPB2	0.0236636	59
1598922	0.45697	0.349165	entrez gene/locuslink:FSP(gene name synonym)|entrez gene/locuslink:GRO1(gene name synonym)|entrez gene/locuslink:GROa(gene name synonym)|entrez gene/locuslink:MGSA(gene name synonym)|entrez gene/locuslink:MGSA-a(gene name synonym)|entrez gene/locuslink:NAP-3(gene name synonym)|entrez gene/locuslink:SCYB1(gene name synonym)	biogrid:109176|entrez gene/locuslink:CXCL1				0.0476191	0.0235	1	TRUE	7	FSP		FALSE	entrez gene/locuslink:2919	taxid:9606	47.5714	7	0			0.147313	0	0.122529		TRUE	0	entrez gene/locuslink:2919		CXCL1	0.148282	7
1600446	0.45697	0.349165	entrez gene/locuslink:TIM17(gene name synonym)|entrez gene/locuslink:TIM17A(gene name synonym)	biogrid:115707|entrez gene/locuslink:TIMM17A				0	0.00888	1	TRUE	7	TIM17		FALSE	entrez gene/locuslink:10440	taxid:9606	20	7	0			0.147313	0	0.122529		TRUE	0	entrez gene/locuslink:10440		TIMM17A	0.145038	7
1604448	0.45697	0.349165	entrez gene/locuslink:HISPPD1(gene name synonym)|entrez gene/locuslink:IP7K2(gene name synonym)|entrez gene/locuslink:VIP2(gene name synonym)	biogrid:116864|entrez gene/locuslink:PPIP5K2				0.142857	0.0473	1	TRUE	7	VIP2		FALSE	entrez gene/locuslink:23262	taxid:9606	19.2857	7	0			0.147313	0	0.122529		TRUE	0	entrez gene/locuslink:23262		PPIP5K2	0.154567	7
1603348	0.438059	0.364704	entrez gene/locuslink:NAE2(gene name synonym)|entrez gene/locuslink:UBE1C(gene name synonym)|entrez gene/locuslink:hUBA3(gene name synonym)	biogrid:114503|entrez gene/locuslink:UBA3				0.0141129	0.00318	2	TRUE	32	NAE2		FALSE	entrez gene/locuslink:9039	taxid:9606	42.8125	32	0			0.161588	0	0.127912		TRUE	0	entrez gene/locuslink:9039		UBA3	0.0325813	32
1603659	0.438059	0.364704	entrez gene/locuslink:2510025F08Rik(gene name synonym)|entrez gene/locuslink:KNTC2AP(gene name synonym)|entrez gene/locuslink:MTW1(gene name synonym)|entrez gene/locuslink:hMis12(gene name synonym)	biogrid:122474|entrez gene/locuslink:MIS12				0.0120968	0.029	2	TRUE	32	MTW1		FALSE	entrez gene/locuslink:79003	taxid:9606	44.0312	32	0			0.161588	0	0.127912		TRUE	0	entrez gene/locuslink:79003		MIS12	0.0324447	32
1602929	0.438059	0.364704	-	biogrid:114562|entrez gene/locuslink:MTA1				0.0070922	0.0492	4	TRUE	94			FALSE	entrez gene/locuslink:9112	taxid:9606	10.7872	94	0			0.161842	0	0.128002		TRUE	0	entrez gene/locuslink:9112		MTA1	0.0207075	94
1600349	0.438059	0.364704	entrez gene/locuslink:OSC(gene name synonym)	biogrid:110225|entrez gene/locuslink:LSS				0.107143	0.000536	1	TRUE	8	OSC		FALSE	entrez gene/locuslink:4047	taxid:9606	165.25	8	0			0.16651	0	0.129638		TRUE	0	entrez gene/locuslink:4047		LSS	0.12851	8
1604302	0.438059	0.364704	entrez gene/locuslink:CD92(gene name synonym)|entrez gene/locuslink:CDW92(gene name synonym)|entrez gene/locuslink:CHTL1(gene name synonym)|entrez gene/locuslink:CTL1(gene name synonym)	biogrid:117012|entrez gene/locuslink:SLC44A1|entrez gene/locuslink:RP11-287A8.1				0	0.0241	1	TRUE	8	CD92		FALSE	entrez gene/locuslink:23446	taxid:9606	26.375	8	0			0.16651	0	0.129638		TRUE	0	entrez gene/locuslink:23446		SLC44A1	0.128157	8
1603039	0.434626	0.367598	entrez gene/locuslink:IMP-2(gene name synonym)|entrez gene/locuslink:IMP2(gene name synonym)|entrez gene/locuslink:VICKZ2(gene name synonym)	biogrid:115888|entrez gene/locuslink:IGF2BP2				0.0549242	0.00727	2	TRUE	33	IMP2		FALSE	entrez gene/locuslink:10644	taxid:9606	72.7576	33	0			0.169595	0	0.130688		TRUE	0	entrez gene/locuslink:10644		IGF2BP2	0.0462092	33
1604631	0.419799	0.380365	entrez gene/locuslink:CW-1(gene name synonym)|entrez gene/locuslink:TCTEL1(gene name synonym)|entrez gene/locuslink:tctex-1(gene name synonym)	biogrid:112853|entrez gene/locuslink:DYNLT1|entrez gene/locuslink:RP11-114M11.1				0.00474129	0.0129	4	TRUE	99	CW-1		FALSE	entrez gene/locuslink:6993	taxid:9606	18.1818	99	0			0.183919	0	0.135249		TRUE	0	entrez gene/locuslink:6993		DYNLT1	0.0118371	99
1601001	0.419799	0.380365	entrez gene/locuslink:CPUB1(gene name synonym)	biogrid:126404|entrez gene/locuslink:UBLCP1				0	0.0279	1	TRUE	9	CPUB1		FALSE	entrez gene/locuslink:134510	taxid:9606	5	9	0			0.185277	0	0.135656		TRUE	0	entrez gene/locuslink:134510		UBLCP1	0.117647	9
1603246	0.419799	0.380365	-	biogrid:116779|entrez gene/locuslink:EFR3A				0	0.022	1	TRUE	9			FALSE	entrez gene/locuslink:23167	taxid:9606	19.7778	9	0			0.185277	0	0.135656		TRUE	0	entrez gene/locuslink:23167		EFR3A	0.133176	9
1604817	0.419799	0.380365	entrez gene/locuslink:C5orf10(gene name synonym)|entrez gene/locuslink:SPRYD2(gene name synonym)|entrez gene/locuslink:TRIM76(gene name synonym)	biogrid:128427|entrez gene/locuslink:CMYA5				0	0.0131	1	TRUE	9	SPRYD2		FALSE	entrez gene/locuslink:202333	taxid:9606	13.2222	9	0			0.185277	0	0.135656		TRUE	0	entrez gene/locuslink:202333		CMYA5	0.127315	9
1600582	0.419799	0.380365	entrez gene/locuslink:HEL-205(gene name synonym)|entrez gene/locuslink:MRD2(gene name synonym)|entrez gene/locuslink:ZIR8(gene name synonym)	biogrid:123577|entrez gene/locuslink:DOCK8|entrez gene/locuslink:RP11-165F24.7				0.0218487	0.0205	2	TRUE	35	MRD2		FALSE	entrez gene/locuslink:81704	taxid:9606	6.51429	35	0			0.185797	0	0.13581		TRUE	0	entrez gene/locuslink:81704		DOCK8	0.0455782	35
1603280	0.419799	0.380365	entrez gene/locuslink:OI4(gene name synonym)	biogrid:107674|entrez gene/locuslink:COL1A1				0.010084	0.0387	2	TRUE	35	OI4		FALSE	entrez gene/locuslink:1277	taxid:9606	9.97143	35	0			0.185797	0	0.13581		TRUE	0	entrez gene/locuslink:1277		COL1A1	0.0343284	35
1604625	0.406159	0.392501	entrez gene/locuslink:hTDG(gene name synonym)	biogrid:112855|entrez gene/locuslink:TDG				0.0190476	0.00933	2	TRUE	36	hTDG		FALSE	entrez gene/locuslink:6996	taxid:9606	15.1389	36	0			0.193978	0	0.13816		TRUE	0	entrez gene/locuslink:6996		TDG	0.0440729	36
1604983	0.406159	0.392501	entrez gene/locuslink:SSP1(gene name synonym)|entrez gene/locuslink:SUSP1(gene name synonym)	biogrid:117517|entrez gene/locuslink:SENP6|entrez gene/locuslink:RP1-134M13.1				0.0222222	0.0415	1	TRUE	10	SSP1		FALSE	entrez gene/locuslink:26054	taxid:9606	22.5	10	0			0.203622	0	0.140739		TRUE	0	entrez gene/locuslink:26054		SENP6	0.114211	10
1600653	0.406159	0.392501	entrez gene/locuslink:C9orf80(gene name synonym)|entrez gene/locuslink:HSPC043(gene name synonym)|entrez gene/locuslink:MISE(gene name synonym)|entrez gene/locuslink:SOSSC(gene name synonym)|entrez gene/locuslink:SSBIP1(gene name synonym)|entrez gene/locuslink:hSSBIP1(gene name synonym)	biogrid:121823|entrez gene/locuslink:INIP|entrez gene/locuslink:RP11-276E15.2				0.0222222	0.0167	1	TRUE	10	MISE		FALSE	entrez gene/locuslink:58493	taxid:9606	10.2	10	0			0.203622	0	0.140739		TRUE	0	entrez gene/locuslink:58493		INIP	0.108046	10
1599798	0.393934	0.403707	entrez gene/locuslink:DELXp11.3(gene name synonym)|entrez gene/locuslink:NM23-H10(gene name synonym)|entrez gene/locuslink:NME10(gene name synonym)|entrez gene/locuslink:TBCCD2(gene name synonym)|entrez gene/locuslink:XRP2(gene name synonym)	biogrid:112029|entrez gene/locuslink:RP2				0.00269906	0.031	2	TRUE	39	XRP2		FALSE	entrez gene/locuslink:6102	taxid:9606	8.25641	39	0			0.218768	0	0.14439		TRUE	0	entrez gene/locuslink:6102		RP2	0.0318841	39
1600503	0.393934	0.403707	entrez gene/locuslink:GC-GAP(gene name synonym)|entrez gene/locuslink:GRIT(gene name synonym)|entrez gene/locuslink:PX-RICS(gene name synonym)|entrez gene/locuslink:RICS(gene name synonym)|entrez gene/locuslink:p200RhoGAP(gene name synonym)|entrez gene/locuslink:p250GAP(gene name synonym)	biogrid:115091|entrez gene/locuslink:ARHGAP32				0.00134953	0.0132	2	TRUE	39	GRIT		FALSE	entrez gene/locuslink:9743	taxid:9606	15.7179	39	0			0.218768	0	0.14439		TRUE	0	entrez gene/locuslink:9743		ARHGAP32	0.0376766	39
1603276	0.393934	0.403707	entrez gene/locuslink:ZNT1(gene name synonym)|entrez gene/locuslink:ZRC1(gene name synonym)	biogrid:113560|entrez gene/locuslink:SLC30A1				0.0181818	0.0112	1	TRUE	11	ZNT1		FALSE	entrez gene/locuslink:7779	taxid:9606	117.182	11	0			0.221556	0	0.145012		TRUE	0	entrez gene/locuslink:7779		SLC30A1	0.0922057	11
1603890	0.393934	0.403707	-	biogrid:123939|entrez gene/locuslink:FAM96A				0.0181818	0.0192	1	TRUE	11			FALSE	entrez gene/locuslink:84191	taxid:9606	3.90909	11	0			0.221556	0	0.145012		TRUE	0	entrez gene/locuslink:84191		FAM96A	0.10303	11
1604720	0.386414	0.410758	entrez gene/locuslink:B13(gene name synonym)|entrez gene/locuslink:CI-13KD-B(gene name synonym)|entrez gene/locuslink:CI-13kB(gene name synonym)|entrez gene/locuslink:NUFM(gene name synonym)|entrez gene/locuslink:UQOR13(gene name synonym)	biogrid:110778|entrez gene/locuslink:NDUFA5				0.025641	0.0192	2	TRUE	40	B13		FALSE	entrez gene/locuslink:4698	taxid:9606	40.025	40	0			0.227094	0	0.146202		TRUE	0	entrez gene/locuslink:4698		NDUFA5	0.0290015	40
1602814	0.378848	0.417976	entrez gene/locuslink:HEL-S-80p(gene name synonym)|entrez gene/locuslink:PP-1B(gene name synonym)|entrez gene/locuslink:PP1B(gene name synonym)|entrez gene/locuslink:PP1beta(gene name synonym)|entrez gene/locuslink:PPP1CD(gene name synonym)	biogrid:111494|entrez gene/locuslink:PPP1CB				0.0048479	0.0496	7	TRUE	223	PP1B		FALSE	entrez gene/locuslink:5500	taxid:9606	12.1704	223	0			0.237838	0	0.148344		TRUE	0	entrez gene/locuslink:5500		PPP1CB	0.00727078	223
1598507	0.378848	0.417976	entrez gene/locuslink:GFI2(gene name synonym)|entrez gene/locuslink:RhoGAP5(gene name synonym)|entrez gene/locuslink:p190-B(gene name synonym)|entrez gene/locuslink:p190BRhoGAP(gene name synonym)	biogrid:106887|entrez gene/locuslink:ARHGAP5				0	0.0362	1	TRUE	12	GFI2		FALSE	entrez gene/locuslink:394	taxid:9606	13.1667	12	0			0.239086	0	0.148579		TRUE	0	entrez gene/locuslink:394		ARHGAP5	0.113707	12
1600689	0.378848	0.417976	entrez gene/locuslink:GALNAC-T7(gene name synonym)|entrez gene/locuslink:GalNAcT7(gene name synonym)	biogrid:119735|entrez gene/locuslink:GALNT7				0	0.0145	1	TRUE	12	GalNAcT7		FALSE	entrez gene/locuslink:51809	taxid:9606	10.25	12	0			0.239086	0	0.148579		TRUE	0	entrez gene/locuslink:51809		GALNT7	0.0833333	12
1604783	0.373869	0.422796	entrez gene/locuslink:MRP-L14(gene name synonym)|entrez gene/locuslink:RPML14(gene name synonym)	biogrid:119260|entrez gene/locuslink:MRPL2|entrez gene/locuslink:CGI-22				0.0476191	0.0259	2	TRUE	42	RPML14		FALSE	entrez gene/locuslink:51069	taxid:9606	35.6667	42	0			0.243805	0	0.149442		TRUE	0	entrez gene/locuslink:51069		MRPL2	0.0272684	42
1603703	0.371848	0.424768	entrez gene/locuslink:CADP44(gene name synonym)|entrez gene/locuslink:HEL-S-73(gene name synonym)|entrez gene/locuslink:P44(gene name synonym)|entrez gene/locuslink:SUG2(gene name synonym)|entrez gene/locuslink:p42(gene name synonym)	biogrid:111679|entrez gene/locuslink:PSMC6				0.0131918	0.0422	4	TRUE	112	P44		FALSE	entrez gene/locuslink:5706	taxid:9606	12.3661	112	0			0.245251	0	0.149698		TRUE	0	entrez gene/locuslink:5706		PSMC6	0.0193815	112
1598336	0.366179	0.430349	entrez gene/locuslink:ATP5C(gene name synonym)|entrez gene/locuslink:ATP5CL1(gene name synonym)	biogrid:106997|entrez gene/locuslink:ATP5C1|entrez gene/locuslink:RP11-401E9.1				0.00837547	0.0275	4	TRUE	113	ATP5C		FALSE	entrez gene/locuslink:509	taxid:9606	23.5664	113	0			0.250153	0	0.150541		TRUE	0	entrez gene/locuslink:509		ATP5C1	0.0133595	113
1601818	0.366179	0.430349	entrez gene/locuslink:PTFgamma(gene name synonym)|entrez gene/locuslink:SNAP43(gene name synonym)	biogrid:112501|entrez gene/locuslink:SNAPC1				0.025641	0.00221	1	TRUE	13	SNAP43		FALSE	entrez gene/locuslink:6617	taxid:9606	18.8462	13	0			0.256223	0	0.151526		TRUE	0	entrez gene/locuslink:6617		SNAPC1	0.0792848	13
1602341	0.366179	0.430349	entrez gene/locuslink:GDN(gene name synonym)|entrez gene/locuslink:GDNPF(gene name synonym)|entrez gene/locuslink:PI-7(gene name synonym)|entrez gene/locuslink:PI7(gene name synonym)|entrez gene/locuslink:PN-1(gene name synonym)|entrez gene/locuslink:PN1(gene name synonym)|entrez gene/locuslink:PNI(gene name synonym)	biogrid:111288|entrez gene/locuslink:SERPINE2				0.025641	0.00762	1	TRUE	13	GDN		FALSE	entrez gene/locuslink:5270	taxid:9606	11.7692	13	0			0.256223	0	0.151526		TRUE	0	entrez gene/locuslink:5270		SERPINE2	0.0901639	13
1599888	0.366179	0.430349	entrez gene/locuslink:Imp7(gene name synonym)|entrez gene/locuslink:RANBP7(gene name synonym)	biogrid:115782|entrez gene/locuslink:IPO7				0.011988	0.0154	3	TRUE	78	Imp7		FALSE	entrez gene/locuslink:10527	taxid:9606	21.5897	78	0			0.256524	0	0.151573		TRUE	0	entrez gene/locuslink:10527		IPO7	0.0214155	78
1599007	0.362132	0.434378	entrez gene/locuslink:ESG(gene name synonym)|entrez gene/locuslink:ESG3(gene name synonym)|entrez gene/locuslink:GRG3(gene name synonym)|entrez gene/locuslink:HsT18976(gene name synonym)	biogrid:112945|entrez gene/locuslink:TLE3				0.00528541	0.00816	2	TRUE	44	ESG		FALSE	entrez gene/locuslink:7090	taxid:9606	9.84091	44	0			0.260564	0	0.152192		TRUE	0	entrez gene/locuslink:7090		TLE3	0.0346613	44
1603631	0.362132	0.434378	entrez gene/locuslink:PDIB2(gene name synonym)	biogrid:107295|entrez gene/locuslink:CASQ2				0.00951374	0.0277	2	TRUE	44	PDIB2		FALSE	entrez gene/locuslink:845	taxid:9606	18.8182	44	0			0.260564	0	0.152192		TRUE	0	entrez gene/locuslink:845		CASQ2	0.0261101	44
1603093	0.35363	0.442966	entrez gene/locuslink:C16orf63(gene name synonym)|entrez gene/locuslink:FOR20(gene name synonym)|entrez gene/locuslink:PHSECRG2(gene name synonym)	biogrid:125836|entrez gene/locuslink:FOPNL				0.131868	0.0441	1	TRUE	14	FOR20		FALSE	entrez gene/locuslink:123811	taxid:9606	25.7857	14	0			0.272975	0	0.153924		TRUE	0	entrez gene/locuslink:123811		FOPNL	0.0816327	14
1601290	0.34869	0.448033	entrez gene/locuslink:AIMP3(gene name synonym)|entrez gene/locuslink:P18(gene name synonym)	biogrid:114898|entrez gene/locuslink:EEF1E1|entrez gene/locuslink:RP3-511E16.1				0.0193237	0.0158	2	TRUE	46	P18		FALSE	entrez gene/locuslink:9521	taxid:9606	9.84783	46	0			0.277332	0	0.154474		TRUE	0	entrez gene/locuslink:9521		EEF1E1	0.046413	46
1603873	0.342308	0.454666	entrez gene/locuslink:GLCLR(gene name synonym)	biogrid:108992|entrez gene/locuslink:GCLM|entrez gene/locuslink:RP4-561L24.2				0.00952381	0.0302	1	TRUE	15	GLCLR		FALSE	entrez gene/locuslink:2730	taxid:9606	85.4667	15	0			0.289351	0	0.155837		TRUE	0	entrez gene/locuslink:2730		GCLM	0.0681708	15
1604568	0.342308	0.454666	entrez gene/locuslink:IRZ(gene name synonym)|entrez gene/locuslink:ZFP289(gene name synonym)|entrez gene/locuslink:ZNF289(gene name synonym)	biogrid:124065|entrez gene/locuslink:ARFGAP2|entrez gene/locuslink:Nbla10535				0.0380952	0.043	1	TRUE	15	IRZ		FALSE	entrez gene/locuslink:84364	taxid:9606	91.6667	15	0			0.289351	0	0.155837		TRUE	0	entrez gene/locuslink:84364		ARFGAP2	0.0704334	15
1600005	0.33188	0.465714	entrez gene/locuslink:AZI(gene name synonym)|entrez gene/locuslink:AZIA1(gene name synonym)|entrez gene/locuslink:OAZI(gene name synonym)|entrez gene/locuslink:OAZIN(gene name synonym)|entrez gene/locuslink:ODC1L(gene name synonym)	biogrid:119621|entrez gene/locuslink:AZIN1				0	0.0403	1	TRUE	16	AZI		FALSE	entrez gene/locuslink:51582	taxid:9606	7.75	16	0			0.305358	0	0.157318		TRUE	0	entrez gene/locuslink:51582		AZIN1	0.0695876	16
1601917	0.33188	0.465714	entrez gene/locuslink:MUNC18-3(gene name synonym)|entrez gene/locuslink:MUNC18C(gene name synonym)|entrez gene/locuslink:PSP(gene name synonym)|entrez gene/locuslink:UNC-18C(gene name synonym)	biogrid:112683|entrez gene/locuslink:STXBP3				0.025	0.0459	1	TRUE	16	PSP		FALSE	entrez gene/locuslink:6814	taxid:9606	85.25	16	0			0.305358	0	0.157318		TRUE	0	entrez gene/locuslink:6814		STXBP3	0.0655547	16
1598308	0.32647	0.471553	entrez gene/locuslink:CMD1G(gene name synonym)|entrez gene/locuslink:CMH9(gene name synonym)|entrez gene/locuslink:CMPD4(gene name synonym)|entrez gene/locuslink:EOMFC(gene name synonym)|entrez gene/locuslink:HMERF(gene name synonym)|entrez gene/locuslink:LGMD2J(gene name synonym)|entrez gene/locuslink:MYLK5(gene name synonym)|entrez gene/locuslink:TMD(gene name synonym)	biogrid:113124|entrez gene/locuslink:TTN				0.0130612	0.0241	2	TRUE	50	TMD		FALSE	entrez gene/locuslink:7273	taxid:9606	37.48	50	0			0.310767	0	0.157734		TRUE	0	entrez gene/locuslink:7273		TTN	0.026132	50
1601841	0.323058	0.475272	entrez gene/locuslink:HsT2456(gene name synonym)|entrez gene/locuslink:SMD1(gene name synonym)|entrez gene/locuslink:SNRPD(gene name synonym)|entrez gene/locuslink:Sm-D1(gene name synonym)	biogrid:112516|entrez gene/locuslink:SNRPD1				0.0234971	0.00149	4	TRUE	127	SMD1		FALSE	entrez gene/locuslink:6632	taxid:9606	29.7402	127	0			0.32049	0	0.158382		TRUE	0	entrez gene/locuslink:6632		SNRPD1	0.0159921	127
1604422	0.323058	0.475272	entrez gene/locuslink:B17(gene name synonym)|entrez gene/locuslink:CI(gene name synonym)	biogrid:110792|entrez gene/locuslink:NDUFB6|entrez gene/locuslink:RP11-205M20.6				0.0441177	0.0164	1	TRUE	17	CI		FALSE	entrez gene/locuslink:4712	taxid:9606	9.23529	17	0			0.321007	0	0.158412		TRUE	0	entrez gene/locuslink:4712		NDUFB6	0.0745436	17
1604750	0.316483	0.482522	entrez gene/locuslink:B16.6(gene name synonym)|entrez gene/locuslink:CDA016(gene name synonym)|entrez gene/locuslink:GRIM-19(gene name synonym)|entrez gene/locuslink:GRIM19(gene name synonym)	biogrid:119270|entrez gene/locuslink:NDUFA13|entrez gene/locuslink:CGI-39				0.0135747	0.0215	2	TRUE	52	B16.6		FALSE	entrez gene/locuslink:51079	taxid:9606	5.76923	52	0			0.327373	0	0.158762		TRUE	0	entrez gene/locuslink:51079		NDUFA13	0.0330919	52
1600837	0.313339	0.486028	entrez gene/locuslink:MORFL2(gene name synonym)|entrez gene/locuslink:MRGX(gene name synonym)	biogrid:115001|entrez gene/locuslink:MORF4L2|entrez gene/locuslink:RP5-1055C14.2				0.00873908	0.0416	3	TRUE	90	MRGX		FALSE	entrez gene/locuslink:9643	taxid:9606	11.0667	90	0			0.330272	0	0.158903		TRUE	0	entrez gene/locuslink:9643		MORF4L2	0.017487	90
1601539	0.313339	0.486028	entrez gene/locuslink:CHP1(gene name synonym)	biogrid:117929|entrez gene/locuslink:CHORDC1				0.011611	0.0323	2	TRUE	53	CHP1		FALSE	entrez gene/locuslink:26973	taxid:9606	29.4717	53	0			0.335637	0	0.159136		TRUE	0	entrez gene/locuslink:26973		CHORDC1	0.0210812	53
1603828	0.313339	0.486028	entrez gene/locuslink:ORP-11(gene name synonym)|entrez gene/locuslink:ORP11(gene name synonym)|entrez gene/locuslink:OSBP12(gene name synonym)|entrez gene/locuslink:TCCCIA00292(gene name synonym)	biogrid:125386|entrez gene/locuslink:OSBPL11				0.0196078	0.0194	1	TRUE	18	ORP11		FALSE	entrez gene/locuslink:114885	taxid:9606	55.2778	18	0			0.336303	0	0.159162		TRUE	0	entrez gene/locuslink:114885		OSBPL11	0.0630787	18
1599979	0.305588	0.49478	entrez gene/locuslink:ALAZS(gene name synonym)|entrez gene/locuslink:PIP7S(gene name synonym)	biogrid:119619|entrez gene/locuslink:LARP7|entrez gene/locuslink:HDCMA18P				0.022362	0.0213	2	TRUE	54	ALAZS		FALSE	entrez gene/locuslink:51574	taxid:9606	26.8333	54	0			0.343871	0	0.15942		TRUE	0	entrez gene/locuslink:51574		LARP7	0.0277582	54
1601017	0.305588	0.49478	entrez gene/locuslink:GOLGIN-45(gene name synonym)|entrez gene/locuslink:JEM-1(gene name synonym)|entrez gene/locuslink:JEM-1s(gene name synonym)|entrez gene/locuslink:JEM1(gene name synonym)	biogrid:114118|entrez gene/locuslink:BLZF1|entrez gene/locuslink:RP1-206D15.1				0.0055905	0.00522	2	TRUE	54	JEM1		FALSE	entrez gene/locuslink:8548	taxid:9606	26.5741	54	0			0.343871	0	0.15942		TRUE	0	entrez gene/locuslink:8548		BLZF1	0.0196186	54
1602380	0.305588	0.49478	entrez gene/locuslink:C21(gene name synonym)|entrez gene/locuslink:DC42(gene name synonym)|entrez gene/locuslink:IRA1(gene name synonym)|entrez gene/locuslink:TBLR1(gene name synonym)	biogrid:122834|entrez gene/locuslink:TBL1XR1				0.0167715	0.0389	2	TRUE	54	C21		FALSE	entrez gene/locuslink:79718	taxid:9606	34.9444	54	0			0.343871	0	0.15942		TRUE	0	entrez gene/locuslink:79718		TBL1XR1	0.0236223	54
1599578	0.304055	0.496529	entrez gene/locuslink:1600019D15Rik(gene name synonym)|entrez gene/locuslink:SHINC3(gene name synonym)	biogrid:120462|entrez gene/locuslink:TMEM33				0.00584795	0.0388	1	TRUE	19	SHINC3		FALSE	entrez gene/locuslink:55161	taxid:9606	26	19	0			0.351256	0	0.159602		TRUE	0	entrez gene/locuslink:55161		TMEM33	0.0711197	19
1601718	0.304055	0.496529	entrez gene/locuslink:YER146W(gene name synonym)	biogrid:117180|entrez gene/locuslink:LSM5				0.00584795	0.0325	1	TRUE	19	YER146W		FALSE	entrez gene/locuslink:23658	taxid:9606	27.1053	19	0			0.351256	0	0.159602		TRUE	0	entrez gene/locuslink:23658		LSM5	0.0548337	19
1599248	0.299325	0.501967	entrez gene/locuslink:MAPKKK1(gene name synonym)|entrez gene/locuslink:MEKK(gene name synonym)|entrez gene/locuslink:MEKK 1(gene name synonym)|entrez gene/locuslink:MEKK1(gene name synonym)|entrez gene/locuslink:SRXY6(gene name synonym)	biogrid:110378|entrez gene/locuslink:MAP3K1				0.00662103	0.036	4	TRUE	134	MEKK		FALSE	entrez gene/locuslink:4214	taxid:9606	17.1866	134	0			0.356291	0	0.159688		TRUE	0	entrez gene/locuslink:4214		MAP3K1	0.0103555	134
1601419	0.296225	0.505562	entrez gene/locuslink:APACD(gene name synonym)|entrez gene/locuslink:PHLP3(gene name synonym)	biogrid:115487|entrez gene/locuslink:TXNDC9				0.00974026	0.0358	2	TRUE	56	APACD		FALSE	entrez gene/locuslink:10190	taxid:9606	10.1071	56	0			0.360236	0	0.159733		TRUE	0	entrez gene/locuslink:10190		TXNDC9	0.0266842	56
1603992	0.288095	0.515116	entrez gene/locuslink:HC9(gene name synonym)|entrez gene/locuslink:HsT17706(gene name synonym)|entrez gene/locuslink:PSC9(gene name synonym)	biogrid:111658|entrez gene/locuslink:PSMA4				0.0113832	0.0464	3	TRUE	97	HC9		FALSE	entrez gene/locuslink:5685	taxid:9606	10.1237	97	0			0.373394	0	0.15975		TRUE	0	entrez gene/locuslink:5685		PSMA4	0.0222813	97
1604951	0.278561	0.526549	entrez gene/locuslink:CR(gene name synonym)|entrez gene/locuslink:CROM(gene name synonym)|entrez gene/locuslink:DAF(gene name synonym)|entrez gene/locuslink:TC(gene name synonym)	biogrid:107974|entrez gene/locuslink:CD55|entrez gene/locuslink:RP11-357P18.1				0	0.0382	1	TRUE	22	CR		FALSE	entrez gene/locuslink:1604	taxid:9606	6.09091	22	0			0.394129	0	0.159371		TRUE	0	entrez gene/locuslink:1604		CD55	0.0489511	22
1600281	0.278561	0.526549	entrez gene/locuslink:BHLHC58(gene name synonym)|entrez gene/locuslink:MAD(gene name synonym)|entrez gene/locuslink:MAD1(gene name synonym)	biogrid:110259|entrez gene/locuslink:MXD1				0.004329	0.0387	1	TRUE	22	MAD		FALSE	entrez gene/locuslink:4084	taxid:9606	18.5909	22	0			0.394129	0	0.159371		TRUE	0	entrez gene/locuslink:4084		MXD1	0.0502324	22
1603753	0.278561	0.526549	entrez gene/locuslink:CKSHS2(gene name synonym)	biogrid:107583|entrez gene/locuslink:CKS2|entrez gene/locuslink:RP11-8C21.2				0.004329	0.0195	1	TRUE	22	CKSHS2		FALSE	entrez gene/locuslink:1164	taxid:9606	10.0909	22	0			0.394129	0	0.159371		TRUE	0	entrez gene/locuslink:1164		CKS2	0.0655844	22
1602948	0.271675	0.534965	entrez gene/locuslink:ABC10-alpha(gene name synonym)|entrez gene/locuslink:RPABC4(gene name synonym)|entrez gene/locuslink:RPB10alpha(gene name synonym)|entrez gene/locuslink:RPB12(gene name synonym)|entrez gene/locuslink:RPB7.0(gene name synonym)|entrez gene/locuslink:hRPB7.0(gene name synonym)|entrez gene/locuslink:hsRPB10a(gene name synonym)	biogrid:111436|entrez gene/locuslink:POLR2K				0.027668	0.0338	1	TRUE	23	RPB12		FALSE	entrez gene/locuslink:5440	taxid:9606	60.4348	23	0			0.407783	0	0.15886		TRUE	0	entrez gene/locuslink:5440		POLR2K	0.0460575	23
1603568	0.271675	0.534965	entrez gene/locuslink:KIAK0002(gene name synonym)|entrez gene/locuslink:MPPH3(gene name synonym)	biogrid:107334|entrez gene/locuslink:CCND2				0.0316205	0.0148	1	TRUE	23	MPPH3		FALSE	entrez gene/locuslink:894	taxid:9606	15.087	23	0			0.407783	0	0.15886		TRUE	0	entrez gene/locuslink:894		CCND2	0.0518934	23
1603896	0.271675	0.534965	-	biogrid:107665|entrez gene/locuslink:CNN2				0.00790514	0.00614	1	TRUE	23			FALSE	entrez gene/locuslink:1265	taxid:9606	13.3913	23	0			0.407783	0	0.15886		TRUE	0	entrez gene/locuslink:1265		CNN2	0.0645451	23
1599210	0.270156	0.536839	entrez gene/locuslink:HECH(gene name synonym)|entrez gene/locuslink:HP1-GAMMA(gene name synonym)|entrez gene/locuslink:HP1Hs-gamma(gene name synonym)	biogrid:116463|entrez gene/locuslink:CBX3				0.00685323	0.034	3	TRUE	103	HECH		FALSE	entrez gene/locuslink:11335	taxid:9606	14.6602	103	0			0.409929	0	0.158762		TRUE	0	entrez gene/locuslink:11335		CBX3	0.016015	103
1601024	0.265216	0.542981	entrez gene/locuslink:CCDC5(gene name synonym)|entrez gene/locuslink:HEI-C(gene name synonym)|entrez gene/locuslink:HEIC(gene name synonym)|entrez gene/locuslink:HsT1461(gene name synonym)	biogrid:125412|entrez gene/locuslink:HAUS1				0.00914862	0.0176	3	TRUE	104	HEIC		FALSE	entrez gene/locuslink:115106	taxid:9606	19.1635	104	0			0.415959	0	0.158459		TRUE	0	entrez gene/locuslink:115106		HAUS1	0.0121719	104
1599376	0.263859	0.54468	entrez gene/locuslink:TWA2(gene name synonym)	biogrid:110435|entrez gene/locuslink:MKLN1				0.0543478	0.035	1	TRUE	24	TWA2		FALSE	entrez gene/locuslink:4289	taxid:9606	14.4167	24	0			0.421129	0	0.15817		TRUE	0	entrez gene/locuslink:4289		MKLN1	0.0558862	24
1598293	0.262543	0.546332	entrez gene/locuslink:M130(gene name synonym)|entrez gene/locuslink:MBS(gene name synonym)|entrez gene/locuslink:MYPT1(gene name synonym)	biogrid:110742|entrez gene/locuslink:PPP1R12A				0.0203373	0.0493	2	TRUE	64	MBS		FALSE	entrez gene/locuslink:4659	taxid:9606	14.1094	64	0			0.423992	0	0.157997		TRUE	0	entrez gene/locuslink:4659		PPP1R12A	0.0283734	64
1598896	0.252178	0.559529	entrez gene/locuslink:HGPRT(gene name synonym)|entrez gene/locuslink:HPRT(gene name synonym)	biogrid:109488|entrez gene/locuslink:HPRT1				0.0123077	0.0271	1	TRUE	26	HPRT		FALSE	entrez gene/locuslink:3251	taxid:9606	53.9615	26	0			0.446929	0	0.156319		TRUE	0	entrez gene/locuslink:3251		HPRT1	0.0419525	26
1601580	0.252178	0.559529	-	biogrid:117924|entrez gene/locuslink:RANBP6				0.0123077	0.0322	1	TRUE	26			FALSE	entrez gene/locuslink:26953	taxid:9606	13.4615	26	0			0.446929	0	0.156319		TRUE	0	entrez gene/locuslink:26953		RANBP6	0.0554993	26
1600634	0.248016	0.564916	entrez gene/locuslink:MVA2(gene name synonym)|entrez gene/locuslink:PIG8(gene name synonym)|entrez gene/locuslink:TSP57(gene name synonym)	biogrid:115054|entrez gene/locuslink:CEP57				0.00400334	0.03	3	TRUE	110	MVA2		FALSE	entrez gene/locuslink:9702	taxid:9606	9.56364	110	0			0.451687	0	0.155905		TRUE	0	entrez gene/locuslink:9702		CEP57	0.0177778	110
1604990	0.245134	0.568678	entrez gene/locuslink:1110035O14Rik(gene name synonym)|entrez gene/locuslink:PBEF(gene name synonym)|entrez gene/locuslink:PBEF1(gene name synonym)|entrez gene/locuslink:VF(gene name synonym)|entrez gene/locuslink:VISFATIN(gene name synonym)	biogrid:115438|entrez gene/locuslink:NAMPT				0.022792	0.00964	1	TRUE	27	VF		FALSE	entrez gene/locuslink:10135	taxid:9606	16.2222	27	0			0.459396	0	0.15519		TRUE	0	entrez gene/locuslink:10135		NAMPT	0.0521998	27
1601386	0.245134	0.568678	entrez gene/locuslink:PDIA11(gene name synonym)|entrez gene/locuslink:TMX(gene name synonym)|entrez gene/locuslink:TXNDC(gene name synonym)|entrez gene/locuslink:TXNDC1(gene name synonym)	biogrid:123510|entrez gene/locuslink:TMX1|entrez gene/locuslink:PSEC0085				0.002849	0.0237	1	TRUE	27	TMX		FALSE	entrez gene/locuslink:81542	taxid:9606	13.8148	27	0			0.459396	0	0.15519		TRUE	0	entrez gene/locuslink:81542		TMX1	0.0521817	27
1599033	0.238725	0.577132	entrez gene/locuslink:MRX59(gene name synonym)|entrez gene/locuslink:MRXS21(gene name synonym)|entrez gene/locuslink:MRXS5(gene name synonym)|entrez gene/locuslink:MRXSF(gene name synonym)|entrez gene/locuslink:PGS(gene name synonym)|entrez gene/locuslink:SIGMA1B(gene name synonym)	biogrid:114419|entrez gene/locuslink:AP1S2|entrez gene/locuslink:DC22				0.0396825	0.00557	1	TRUE	28	PGS		FALSE	entrez gene/locuslink:8905	taxid:9606	49.7857	28	0			0.471583	0	0.153944		TRUE	0	entrez gene/locuslink:8905		AP1S2	0.0376772	28
1600462	0.238725	0.577132	entrez gene/locuslink:ILEI(gene name synonym)	biogrid:115712|entrez gene/locuslink:FAM3C|entrez gene/locuslink:GS3786				0.0026455	0.03	1	TRUE	28	ILEI		FALSE	entrez gene/locuslink:10447	taxid:9606	6.75	28	0			0.471583	0	0.153944		TRUE	0	entrez gene/locuslink:10447		FAM3C	0.03907	28
1604803	0.238725	0.577132	-	biogrid:116929|entrez gene/locuslink:SMCHD1				0.010582	0.012	1	TRUE	28			FALSE	entrez gene/locuslink:23347	taxid:9606	40.4286	28	0			0.471583	0	0.153944		TRUE	0	entrez gene/locuslink:23347		SMCHD1	0.0530216	28
1603331	0.233634	0.583938	entrez gene/locuslink:DNA-PKcs(gene name synonym)|entrez gene/locuslink:DNAPK(gene name synonym)|entrez gene/locuslink:DNPK1(gene name synonym)|entrez gene/locuslink:HYRC(gene name synonym)|entrez gene/locuslink:HYRC1(gene name synonym)|entrez gene/locuslink:IMD26(gene name synonym)|entrez gene/locuslink:XRCC7(gene name synonym)|entrez gene/locuslink:p350(gene name synonym)	biogrid:111577|entrez gene/locuslink:PRKDC				0.00650407	0.0374	6	TRUE	246	HYRC		FALSE	entrez gene/locuslink:5591	taxid:9606	18.1057	246	0			0.478989	0	0.153121		TRUE	0	entrez gene/locuslink:5591		PRKDC	0.0089555	246
1598188	0.233634	0.583938	entrez gene/locuslink:BCATC(gene name synonym)|entrez gene/locuslink:BCT1(gene name synonym)|entrez gene/locuslink:ECA39(gene name synonym)|entrez gene/locuslink:MECA39(gene name synonym)|entrez gene/locuslink:PNAS121(gene name synonym)|entrez gene/locuslink:PP18(gene name synonym)	biogrid:107061|entrez gene/locuslink:BCAT1|entrez gene/locuslink:RP11-625L16.4				0.00492611	0.00278	1	TRUE	29	BCT1		FALSE	entrez gene/locuslink:586	taxid:9606	3.62069	29	0			0.483495	0	0.152595		TRUE	0	entrez gene/locuslink:586		BCAT1	0.050447	29
1599098	0.233634	0.583938	entrez gene/locuslink:FBI-1(gene name synonym)|entrez gene/locuslink:FBI1(gene name synonym)|entrez gene/locuslink:LRF(gene name synonym)|entrez gene/locuslink:ZBTB7(gene name synonym)|entrez gene/locuslink:ZNF857A(gene name synonym)|entrez gene/locuslink:pokemon(gene name synonym)	biogrid:119488|entrez gene/locuslink:ZBTB7A				0.0197044	0.0484	1	TRUE	29	LRF		FALSE	entrez gene/locuslink:51341	taxid:9606	16.3103	29	0			0.483495	0	0.152595		TRUE	0	entrez gene/locuslink:51341		ZBTB7A	0.0492766	29
1599818	0.233634	0.583938	entrez gene/locuslink:EXP(gene name synonym)|entrez gene/locuslink:EXP35(gene name synonym)|entrez gene/locuslink:EXP40(gene name synonym)|entrez gene/locuslink:EXP42(gene name synonym)|entrez gene/locuslink:MBNL(gene name synonym)	biogrid:110324|entrez gene/locuslink:MBNL1				0.0270936	0.0431	1	TRUE	29	EXP		FALSE	entrez gene/locuslink:4154	taxid:9606	15.2069	29	0			0.483495	0	0.152595		TRUE	0	entrez gene/locuslink:4154		MBNL1	0.0537525	29
1600555	0.233634	0.583938	-	biogrid:115133|entrez gene/locuslink:SPCS2				0.00246305	0.0111	1	TRUE	29			FALSE	entrez gene/locuslink:9789	taxid:9606	6.58621	29	0			0.483495	0	0.152595		TRUE	0	entrez gene/locuslink:9789		SPCS2	0.0509475	29
1600740	0.233634	0.583938	entrez gene/locuslink:PRPL-2(gene name synonym)|entrez gene/locuslink:WASPIP(gene name synonym)|entrez gene/locuslink:WIP(gene name synonym)	biogrid:113295|entrez gene/locuslink:WIPF1				0.00738916	0.0343	1	TRUE	29	WIP		FALSE	entrez gene/locuslink:7456	taxid:9606	9.86207	29	0			0.483495	0	0.152595		TRUE	0	entrez gene/locuslink:7456		WIPF1	0.0473684	29
1598311	0.228215	0.591269	-	biogrid:124639|entrez gene/locuslink:KBTBD6				0.0321839	0.0343	1	TRUE	30			FALSE	entrez gene/locuslink:89890	taxid:9606	44.5333	30	0			0.49514	0	0.151152		TRUE	0	entrez gene/locuslink:89890		KBTBD6	0.0355394	30
1603263	0.228215	0.591269	-	biogrid:109721|entrez gene/locuslink:IGHG1				0.0137931	0.0429	1	TRUE	30			FALSE	entrez gene/locuslink:3500	taxid:9606	29.7	30	0			0.49514	0	0.151152		TRUE	0	entrez gene/locuslink:3500		IGHG1	0.0412744	30
1599356	0.225942	0.594371	entrez gene/locuslink:HMG1(gene name synonym)|entrez gene/locuslink:HMG3(gene name synonym)|entrez gene/locuslink:SBP-1(gene name synonym)	biogrid:109389|entrez gene/locuslink:HMGB1|entrez gene/locuslink:RP11-550P23.1				0.00851536	0.0372	2	TRUE	74	HMG1		FALSE	entrez gene/locuslink:3146	taxid:9606	12	74	0			0.498772	0	0.150678		TRUE	0	entrez gene/locuslink:3146		HMGB1	0.0268983	74
1598557	0.222163	0.599566	entrez gene/locuslink:AT1(gene name synonym)|entrez gene/locuslink:ATA(gene name synonym)|entrez gene/locuslink:ATC(gene name synonym)|entrez gene/locuslink:ATD(gene name synonym)|entrez gene/locuslink:ATDC(gene name synonym)|entrez gene/locuslink:ATE(gene name synonym)|entrez gene/locuslink:TEL1(gene name synonym)|entrez gene/locuslink:TELO1(gene name synonym)	biogrid:106962|entrez gene/locuslink:ATM				0.00478827	0.0123	4	TRUE	164	AT1		FALSE	entrez gene/locuslink:472	taxid:9606	9.15854	164	0			0.506284	0	0.149661		TRUE	0	entrez gene/locuslink:472		ATM	0.0124906	164
1602745	0.222163	0.599566	entrez gene/locuslink:BTBD27(gene name synonym)	biogrid:120153|entrez gene/locuslink:KCTD9				0.0107527	0.0488	1	TRUE	31	BTBD27		FALSE	entrez gene/locuslink:54793	taxid:9606	45.2903	31	0			0.506523	0	0.149627		TRUE	0	entrez gene/locuslink:54793		KCTD9	0.0341134	31
1602303	0.21629	0.607729	entrez gene/locuslink:P4HA(gene name synonym)	biogrid:111072|entrez gene/locuslink:P4HA1|entrez gene/locuslink:RP11-344N10.1				0.00806452	0.00797	1	TRUE	32	P4HA		FALSE	entrez gene/locuslink:5033	taxid:9606	45.125	32	0			0.51765	0	0.148029		TRUE	0	entrez gene/locuslink:5033		P4HA1	0.0338801	32
1600826	0.211454	0.614535	entrez gene/locuslink:ADCAII(gene name synonym)|entrez gene/locuslink:OPCA3(gene name synonym)|entrez gene/locuslink:SCA7(gene name synonym)	biogrid:112221|entrez gene/locuslink:ATXN7				0.003663	0.00497	2	TRUE	78	SCA7		FALSE	entrez gene/locuslink:6314	taxid:9606	7.4359	78	0			0.526905	0	0.146621		TRUE	0	entrez gene/locuslink:6314		ATXN7	0.0184587	78
1601370	0.211454	0.614535	-	biogrid:123518|entrez gene/locuslink:WBSCR16				0.0170455	0.0338	1	TRUE	33			FALSE	entrez gene/locuslink:81554	taxid:9606	6.81818	33	0			0.528526	0	0.146367		TRUE	0	entrez gene/locuslink:81554		WBSCR16	0.0387419	33
1598234	0.205105	0.623583	entrez gene/locuslink:ACTC(gene name synonym)|entrez gene/locuslink:ASD5(gene name synonym)|entrez gene/locuslink:CMD1R(gene name synonym)|entrez gene/locuslink:CMH11(gene name synonym)|entrez gene/locuslink:LVNC4(gene name synonym)	biogrid:106585|entrez gene/locuslink:ACTC1				0	0.00839	1	TRUE	34	ACTC		FALSE	entrez gene/locuslink:70	taxid:9606	10.8824	34	0			0.539159	0	0.144647		TRUE	0	entrez gene/locuslink:70		ACTC1	0.0641711	34
1600620	0.195401	0.637674	entrez gene/locuslink:P160ROCK(gene name synonym)|entrez gene/locuslink:ROCK-I(gene name synonym)	biogrid:112020|entrez gene/locuslink:ROCK1				0.0015873	0.0346	1	TRUE	36	ROCK-I		FALSE	entrez gene/locuslink:6093	taxid:9606	8.19444	36	0			0.559711	0	0.141067		TRUE	0	entrez gene/locuslink:6093		ROCK1	0.0493197	36
1601235	0.191123	0.643987	entrez gene/locuslink:"E2(17)KB2"(gene name synonym)|entrez gene/locuslink:PUBC1(gene name synonym)|entrez gene/locuslink:UBC4(gene name synonym)|entrez gene/locuslink:UBC4/5(gene name synonym)|entrez gene/locuslink:UBCH4(gene name synonym)|entrez gene/locuslink:UBCH5B(gene name synonym)	biogrid:113170|entrez gene/locuslink:UBE2D2				0.00222195	0.0438	5	TRUE	223	UBC4		FALSE	entrez gene/locuslink:7322	taxid:9606	11.0583	223	0			0.566009	0	0.139904		TRUE	0	entrez gene/locuslink:7322		UBE2D2	0.0064994	223
1600232	0.186712	0.650561	entrez gene/locuslink:C9orf83(gene name synonym)|entrez gene/locuslink:HSPC177(gene name synonym)|entrez gene/locuslink:PNAS-2(gene name synonym)|entrez gene/locuslink:SNF7DC2(gene name synonym)|entrez gene/locuslink:Vps60(gene name synonym)	biogrid:119579|entrez gene/locuslink:CHMP5|entrez gene/locuslink:CGI-34				0.00284495	0.0339	1	TRUE	38	Vps60		FALSE	entrez gene/locuslink:51510	taxid:9606	9.02632	38	0			0.579349	0	0.13734		TRUE	0	entrez gene/locuslink:51510		CHMP5	0.0370103	38
1598743	0.177074	0.66516	entrez gene/locuslink:TAK1(gene name synonym)|entrez gene/locuslink:TR4(gene name synonym)	biogrid:113034|entrez gene/locuslink:NR2C2				0.0102564	0.0445	1	TRUE	40	TR4		FALSE	entrez gene/locuslink:7182	taxid:9606	9.9	40	0			0.598113	0	0.133509		TRUE	0	entrez gene/locuslink:7182		NR2C2	0.0436603	40
1599354	0.172497	0.672207	entrez gene/locuslink:HMG2(gene name synonym)	biogrid:109391|entrez gene/locuslink:HMGB2				0.0182927	0.0405	1	TRUE	41	HMG2		FALSE	entrez gene/locuslink:3148	taxid:9606	15.3415	41	0			0.60718	0	0.131565		TRUE	0	entrez gene/locuslink:3148		HMGB2	0.0516902	41
1604270	0.172497	0.672207	entrez gene/locuslink:CENP-R(gene name synonym)|entrez gene/locuslink:CENPR(gene name synonym)|entrez gene/locuslink:HSU37139(gene name synonym)|entrez gene/locuslink:NRIF3(gene name synonym)|entrez gene/locuslink:TAP20(gene name synonym)	biogrid:116992|entrez gene/locuslink:ITGB3BP				0.00121951	0.0338	1	TRUE	41	CENPR		FALSE	entrez gene/locuslink:23421	taxid:9606	6.34146	41	0			0.60718	0	0.131565		TRUE	0	entrez gene/locuslink:23421		ITGB3BP	0.0285198	41
1603459	0.168152	0.678967	-	biogrid:111521|entrez gene/locuslink:PPP2R5E				0.010453	0.00418	1	TRUE	42			FALSE	entrez gene/locuslink:5529	taxid:9606	11.1429	42	0			0.616043	0	0.129609		TRUE	0	entrez gene/locuslink:5529		PPP2R5E	0.034374	42
1601753	0.156048	0.698155	entrez gene/locuslink:GF1(gene name synonym)|entrez gene/locuslink:GGF1(gene name synonym)|entrez gene/locuslink:GINGF(gene name synonym)|entrez gene/locuslink:HGF(gene name synonym)|entrez gene/locuslink:NS4(gene name synonym)	biogrid:112537|entrez gene/locuslink:SOS1				0.00909091	0.0134	1	TRUE	45	GF1		FALSE	entrez gene/locuslink:6654	taxid:9606	7.66667	45	0			0.641453	0	0.123695		TRUE	0	entrez gene/locuslink:6654		SOS1	0.0380602	45
1602138	0.156048	0.698155	entrez gene/locuslink:FMRP(gene name synonym)|entrez gene/locuslink:FRAXA(gene name synonym)|entrez gene/locuslink:POF(gene name synonym)|entrez gene/locuslink:POF1(gene name synonym)	biogrid:108619|entrez gene/locuslink:FMR1				0.0040404	0.0467	1	TRUE	45	POF		FALSE	entrez gene/locuslink:2332	taxid:9606	11.8222	45	0			0.641453	0	0.123695		TRUE	0	entrez gene/locuslink:2332		FMR1	0.0414141	45
1602812	0.156048	0.698155	entrez gene/locuslink:IPP-2(gene name synonym)|entrez gene/locuslink:IPP2(gene name synonym)	biogrid:111497|entrez gene/locuslink:PPP1R2				0.00808081	0.0363	1	TRUE	45	IPP2		FALSE	entrez gene/locuslink:5504	taxid:9606	11.2444	45	0			0.641453	0	0.123695		TRUE	0	entrez gene/locuslink:5504		PPP1R2	0.0282282	45
1603569	0.156048	0.698155	entrez gene/locuslink:PDIA10(gene name synonym)|entrez gene/locuslink:TXNDC4(gene name synonym)	biogrid:116704|entrez gene/locuslink:ERP44|entrez gene/locuslink:UNQ532/PRO1075				0.0020202	0.0342	1	TRUE	45	PDIA10		FALSE	entrez gene/locuslink:23071	taxid:9606	9.26667	45	0			0.641453	0	0.123695		TRUE	0	entrez gene/locuslink:23071		ERP44	0.0408497	45
1604946	0.15587	0.698442	entrez gene/locuslink:HIF-1A(gene name synonym)|entrez gene/locuslink:HIF-1alpha(gene name synonym)|entrez gene/locuslink:HIF1(gene name synonym)|entrez gene/locuslink:HIF1-ALPHA(gene name synonym)|entrez gene/locuslink:MOP1(gene name synonym)|entrez gene/locuslink:PASD8(gene name synonym)|entrez gene/locuslink:bHLHe78(gene name synonym)	biogrid:109338|entrez gene/locuslink:HIF1A				0.00453472	0.0113	3	TRUE	146	HIF1		FALSE	entrez gene/locuslink:3091	taxid:9606	10.1644	146	0			0.641817	0	0.123607		TRUE	0	entrez gene/locuslink:3091		HIF1A	0.0152232	146
1598872	0.152109	0.704516	entrez gene/locuslink:BTF4(gene name synonym)|entrez gene/locuslink:RAP30(gene name synonym)|entrez gene/locuslink:TF2F2(gene name synonym)|entrez gene/locuslink:TFIIF(gene name synonym)	biogrid:109218|entrez gene/locuslink:GTF2F2				0.010628	0.044	1	TRUE	46	BTF4		FALSE	entrez gene/locuslink:2963	taxid:9606	33.1739	46	0			0.649544	0	0.121719		TRUE	0	entrez gene/locuslink:2963		GTF2F2	0.0244054	46
1599699	0.141693	0.721618	entrez gene/locuslink:RPE2-1(gene name synonym)	biogrid:112040|entrez gene/locuslink:RPE|entrez gene/locuslink:HUSSY-17				0	0.0392	1	TRUE	49	RPE2-1		FALSE	entrez gene/locuslink:6120	taxid:9606	4.81633	49	0			0.672742	0	0.115813		TRUE	0	entrez gene/locuslink:6120		RPE	0.0318027	49
1603880	0.134385	0.733862	entrez gene/locuslink:GIG8(gene name synonym)|entrez gene/locuslink:ID2A(gene name synonym)|entrez gene/locuslink:ID2H(gene name synonym)|entrez gene/locuslink:bHLHb26(gene name synonym)	biogrid:109624|entrez gene/locuslink:ID2				0.00705882	0.0333	1	TRUE	51	GIG8		FALSE	entrez gene/locuslink:3398	taxid:9606	10.1961	51	0			0.687351	0	0.111916		TRUE	0	entrez gene/locuslink:3398		ID2	0.0295351	51
1598500	0.130889	0.739794	entrez gene/locuslink:ABI-1(gene name synonym)|entrez gene/locuslink:ABLBP4(gene name synonym)|entrez gene/locuslink:E3B1(gene name synonym)|entrez gene/locuslink:NAP1BP(gene name synonym)|entrez gene/locuslink:SSH3BP(gene name synonym)|entrez gene/locuslink:SSH3BP1(gene name synonym)	biogrid:115324|entrez gene/locuslink:ABI1|entrez gene/locuslink:RP13-16H11.4				0.00678733	0.013	1	TRUE	52	E3B1		FALSE	entrez gene/locuslink:10006	taxid:9606	5.32692	52	0			0.694409	0	0.109984		TRUE	0	entrez gene/locuslink:10006		ABI1	0.0327481	52
1598671	0.130889	0.739794	entrez gene/locuslink:ANM(gene name synonym)|entrez gene/locuslink:NEM5(gene name synonym)|entrez gene/locuslink:STNT(gene name synonym)|entrez gene/locuslink:TNT(gene name synonym)|entrez gene/locuslink:TNTS(gene name synonym)	biogrid:112992|entrez gene/locuslink:TNNT1				0.00075415	0.0051	1	TRUE	52	ANM		FALSE	entrez gene/locuslink:7138	taxid:9606	5.75	52	0			0.694409	0	0.109984		TRUE	0	entrez gene/locuslink:7138		TNNT1	0.0337216	52
1601337	0.115278	0.766871	entrez gene/locuslink:LXR-b(gene name synonym)|entrez gene/locuslink:LXRB(gene name synonym)|entrez gene/locuslink:NER(gene name synonym)|entrez gene/locuslink:NER-I(gene name synonym)|entrez gene/locuslink:RIP15(gene name synonym)|entrez gene/locuslink:UNR(gene name synonym)	biogrid:113222|entrez gene/locuslink:NR1H2				0.00062657	0.0433	1	TRUE	57	NER		FALSE	entrez gene/locuslink:7376	taxid:9606	8.68421	57	0			0.727387	0	0.10055		TRUE	0	entrez gene/locuslink:7376		NR1H2	0.0240477	57
1599171	0.112281	0.772181	entrez gene/locuslink:CED(gene name synonym)|entrez gene/locuslink:DPD1(gene name synonym)|entrez gene/locuslink:LAP(gene name synonym)|entrez gene/locuslink:TGFB(gene name synonym)|entrez gene/locuslink:TGFbeta(gene name synonym)	biogrid:112898|entrez gene/locuslink:TGFB1				0.00181488	0.0108	1	TRUE	58	CED		FALSE	entrez gene/locuslink:7040	taxid:9606	4.03448	58	0			0.733544	0	0.0987158		TRUE	0	entrez gene/locuslink:7040		TGFB1	0.0221675	58
1601725	0.110825	0.774774	entrez gene/locuslink:PTC4(gene name synonym)	biogrid:111139|entrez gene/locuslink:PCM1				0.0026738	0.0497	4	TRUE	221	PTC4		FALSE	entrez gene/locuslink:5108	taxid:9606	7.78281	221	0			0.736344	0	0.0978742		TRUE	0	entrez gene/locuslink:5108		PCM1	0.00769132	221
1599734	0.0984376	0.797191	entrez gene/locuslink:I-MF(gene name synonym)|entrez gene/locuslink:I-mfa(gene name synonym)	biogrid:110353|entrez gene/locuslink:MDFI|entrez gene/locuslink:RP4-696P19.1				0.00042136	0.0137	4	TRUE	229	I-MF		FALSE	entrez gene/locuslink:4188	taxid:9606	4.8559	229	0			0.761118	0	0.0902291		TRUE	0	entrez gene/locuslink:4188		MDFI	0.00515399	229
1604518	0.0954348	0.802722	entrez gene/locuslink:K-REV(gene name synonym)|entrez gene/locuslink:RAL1B(gene name synonym)	biogrid:111843|entrez gene/locuslink:RAP1B|entrez gene/locuslink:OK/SW-cl.11				0	0.0394	1	TRUE	64	K-REV		FALSE	entrez gene/locuslink:5908	taxid:9606	7.03125	64	0			0.767679	0	0.0881451		TRUE	0	entrez gene/locuslink:5908		RAP1B	0.0295649	64
1599144	0.0930019	0.807231	entrez gene/locuslink:CD71(gene name synonym)|entrez gene/locuslink:T9(gene name synonym)|entrez gene/locuslink:TFR(gene name synonym)|entrez gene/locuslink:TFR1(gene name synonym)|entrez gene/locuslink:TR(gene name synonym)|entrez gene/locuslink:TRFR(gene name synonym)|entrez gene/locuslink:p90(gene name synonym)	biogrid:112895|entrez gene/locuslink:TFRC				0.00144231	0.0356	1	TRUE	65	T9		FALSE	entrez gene/locuslink:7037	taxid:9606	12.9077	65	0			0.772928	0	0.0864603		TRUE	0	entrez gene/locuslink:7037		TFRC	0.0383629	65
1602058	0.0916337	0.809779	entrez gene/locuslink:C-K-RAS(gene name synonym)|entrez gene/locuslink:CFC2(gene name synonym)|entrez gene/locuslink:K-RAS2A(gene name synonym)|entrez gene/locuslink:K-RAS2B(gene name synonym)|entrez gene/locuslink:K-RAS4A(gene name synonym)|entrez gene/locuslink:K-RAS4B(gene name synonym)|entrez gene/locuslink:KI-RAS(gene name synonym)|entrez gene/locuslink:KRAS1(gene name synonym)|entrez gene/l…	biogrid:110043|entrez gene/locuslink:KRAS				0.00081131	0.0221	8	TRUE	439	NS		FALSE	entrez gene/locuslink:3845	taxid:9606	7.41002	439	0			0.775485	0	0.0856342		TRUE	0	entrez gene/locuslink:3845		KRAS	0.0034973	439
1601245	0.0752005	0.841007	entrez gene/locuslink:E2-17kDa(gene name synonym)|entrez gene/locuslink:HHR6B(gene name synonym)|entrez gene/locuslink:HR6B(gene name synonym)|entrez gene/locuslink:RAD6B(gene name synonym)|entrez gene/locuslink:UBC2(gene name synonym)	biogrid:113168|entrez gene/locuslink:UBE2B				0.00570776	0.0426	1	TRUE	73	HR6B		FALSE	entrez gene/locuslink:7320	taxid:9606	7.20548	73	0			0.810879	0	0.0738255		TRUE	0	entrez gene/locuslink:7320		UBE2B	0.0321233	73
1600995	0.0620337	0.866895	entrez gene/locuslink:ABBP-2(gene name synonym)|entrez gene/locuslink:ABBP2(gene name synonym)|entrez gene/locuslink:DJ9(gene name synonym)|entrez gene/locuslink:Dj-9(gene name synonym)|entrez gene/locuslink:EDJ(gene name synonym)|entrez gene/locuslink:ERdj3(gene name synonym)|entrez gene/locuslink:ERj3(gene name synonym)|entrez gene/locuslink:ERj3p(gene name synonym)|entrez gene/locuslink:PRO108…	biogrid:119699|entrez gene/locuslink:DNAJB11|entrez gene/locuslink:PSEC0121				0.00601266	0.0326	1	TRUE	80	DJ9		FALSE	entrez gene/locuslink:51726	taxid:9606	23.65	80	0			0.838857	0	0.0640148		TRUE	0	entrez gene/locuslink:51726		DNAJB11	0.0165343	80
1600981	0.0539533	0.883175	entrez gene/locuslink:ANX1(gene name synonym)|entrez gene/locuslink:LPC1(gene name synonym)	biogrid:106798|entrez gene/locuslink:ANXA1|entrez gene/locuslink:RP11-71A24.1				0.00364146	0.0368	1	TRUE	85	ANX1		FALSE	entrez gene/locuslink:301	taxid:9606	17.1294	85	0			0.856276	0	0.0577011		TRUE	0	entrez gene/locuslink:301		ANXA1	0.0204958	85
1604053	0.0453484	0.900848	entrez gene/locuslink:JTK10(gene name synonym)|entrez gene/locuslink:THCYT3(gene name synonym)	biogrid:109920|entrez gene/locuslink:JAK2				0.001221	0.0193	1	TRUE	91	JTK10		FALSE	entrez gene/locuslink:3717	taxid:9606	5.67033	91	0			0.874718	0	0.0508492		TRUE	0	entrez gene/locuslink:3717		JAK2	0.0229916	91
1598572	0.0357727	0.920931	entrez gene/locuslink:ATPB-3(gene name synonym)|entrez gene/locuslink:CD298(gene name synonym)	biogrid:106973|entrez gene/locuslink:ATP1B3				0	0.0485	1	TRUE	99	CD298		FALSE	entrez gene/locuslink:483	taxid:9606	3.89899	99	0			0.895688	0	0.0428528		TRUE	0	entrez gene/locuslink:483		ATP1B3	0.0221297	99
1604885	0	1	entrez gene/locuslink:NCB5OR(gene name synonym)|entrez gene/locuslink:cb5/cb5R(gene name synonym)|entrez gene/locuslink:dJ676J13.1(gene name synonym)	biogrid:119347|entrez gene/locuslink:CYB5R4|entrez gene/locuslink:RP4-676J13.1				0	0.0437	0	TRUE	1	NCB5OR		FALSE	entrez gene/locuslink:51167	taxid:9606	9	1	0			1	0	0		TRUE	0	entrez gene/locuslink:51167		CYB5R4	0	1
1604917	0	1	entrez gene/locuslink:CMYA3(gene name synonym)	biogrid:126192|entrez gene/locuslink:XIRP2				0	0.00209	0	TRUE	5	CMYA3		FALSE	entrez gene/locuslink:129446	taxid:9606	4.6	5	0			1	0	0		TRUE	0	entrez gene/locuslink:129446		XIRP2	0.211765	5
1604958	0	1	entrez gene/locuslink:ASRT5(gene name synonym)|entrez gene/locuslink:IRAKM(gene name synonym)	biogrid:116382|entrez gene/locuslink:IRAK3				0	0.0209	0	TRUE	18	ASRT5		FALSE	entrez gene/locuslink:11213	taxid:9606	4.22222	18	0			1	0	0		TRUE	0	entrez gene/locuslink:11213		IRAK3	0.0805556	18
1605014	0	1	entrez gene/locuslink:APRO6(gene name synonym)|entrez gene/locuslink:PIG49(gene name synonym)|entrez gene/locuslink:TOB(gene name synonym)|entrez gene/locuslink:TROB(gene name synonym)|entrez gene/locuslink:TROB1(gene name synonym)	biogrid:115443|entrez gene/locuslink:TOB1				0	0.03	0	TRUE	25	TOB		FALSE	entrez gene/locuslink:10140	taxid:9606	11.04	25	0			1	0	0		TRUE	0	entrez gene/locuslink:10140		TOB1	0.0590588	25
1605027	0	1	entrez gene/locuslink:CSM1(gene name synonym)|entrez gene/locuslink:CSM2(gene name synonym)|entrez gene/locuslink:LGMD2R(gene name synonym)	biogrid:108038|entrez gene/locuslink:DES				0	0.00123	0	TRUE	34	CSM1		FALSE	entrez gene/locuslink:1674	taxid:9606	6.67647	34	0			1	0	0		TRUE	0	entrez gene/locuslink:1674		DES	0.0545815	34
1605029	0	1	entrez gene/locuslink:ARL18(gene name synonym)|entrez gene/locuslink:ARP(gene name synonym)|entrez gene/locuslink:Arp1(gene name synonym)	biogrid:115442|entrez gene/locuslink:ARFRP1|entrez gene/locuslink:RP4-583P15.1				0	0.0391	0	TRUE	2	ARP		FALSE	entrez gene/locuslink:10139	taxid:9606	3	2	0			1	0	0		TRUE	0	entrez gene/locuslink:10139		ARFRP1	0.5	2
1598217	0	1	entrez gene/locuslink:CORD9(gene name synonym)|entrez gene/locuslink:MCMP(gene name synonym)|entrez gene/locuslink:MDC9(gene name synonym)|entrez gene/locuslink:Mltng(gene name synonym)	biogrid:114290|entrez gene/locuslink:ADAM9				0	0.0331	0	TRUE	16	MCMP		FALSE	entrez gene/locuslink:8754	taxid:9606	5.8125	16	0			1	0	0		TRUE	0	entrez gene/locuslink:8754		ADAM9	0.0729167	16
1598253	0	1	entrez gene/locuslink:CHGN2(gene name synonym)|entrez gene/locuslink:GALNACT-2(gene name synonym)|entrez gene/locuslink:GALNACT2(gene name synonym)	biogrid:120672|entrez gene/locuslink:CSGALNACT2|entrez gene/locuslink:PRO0082				0	0.048	0	TRUE	10	CHGN2		FALSE	entrez gene/locuslink:55454	taxid:9606	2.3	10	0			1	0	0		TRUE	0	entrez gene/locuslink:55454		CSGALNACT2	0.13	10
1598337	0	1	entrez gene/locuslink:SKELEMIN(gene name synonym)	biogrid:114273|entrez gene/locuslink:MYOM1				0	0.0162	0	TRUE	1	SKELEMIN		FALSE	entrez gene/locuslink:8736	taxid:9606	10	1	0			1	0	0		TRUE	0	entrez gene/locuslink:8736		MYOM1	0	1
1598353	0	1	entrez gene/locuslink:LCCS4(gene name synonym)|entrez gene/locuslink:MYBPCC(gene name synonym)|entrez gene/locuslink:MYBPCS(gene name synonym)	biogrid:110689|entrez gene/locuslink:MYBPC1				0	0.0124	0	TRUE	11	LCCS4		FALSE	entrez gene/locuslink:4604	taxid:9606	9.81818	11	0			1	0	0		TRUE	0	entrez gene/locuslink:4604		MYBPC1	0.120797	11
1598430	0	1	entrez gene/locuslink:Erv41(gene name synonym)|entrez gene/locuslink:PTX1(gene name synonym)|entrez gene/locuslink:cd002(gene name synonym)	biogrid:119441|entrez gene/locuslink:ERGIC2|entrez gene/locuslink:CDA14				0	0.0322	0	TRUE	7	PTX1		FALSE	entrez gene/locuslink:51290	taxid:9606	4.14286	7	0			1	0	0		TRUE	0	entrez gene/locuslink:51290		ERGIC2	0.14966	7
1598464	0	1	entrez gene/locuslink:ATP2C1A(gene name synonym)|entrez gene/locuslink:BCPM(gene name synonym)|entrez gene/locuslink:HHD(gene name synonym)|entrez gene/locuslink:PMR1(gene name synonym)|entrez gene/locuslink:SPCA1(gene name synonym)|entrez gene/locuslink:hSPCA1(gene name synonym)	biogrid:117963|entrez gene/locuslink:ATP2C1|entrez gene/locuslink:HUSSY-28				0	0.0496	0	TRUE	13	HHD		FALSE	entrez gene/locuslink:27032	taxid:9606	19.4615	13	0			1	0	0		TRUE	0	entrez gene/locuslink:27032		ATP2C1	0.110548	13
1598475	0	1	entrez gene/locuslink:ARA160(gene name synonym)|entrez gene/locuslink:TMF(gene name synonym)	biogrid:112965|entrez gene/locuslink:TMF1				0	0.0199	0	TRUE	13	TMF		FALSE	entrez gene/locuslink:7110	taxid:9606	6.15385	13	0			1	0	0		TRUE	0	entrez gene/locuslink:7110		TMF1	0.0991124	13
1598504	0	1	-	biogrid:124894|entrez gene/locuslink:ARRDC4				0	0.0319	0	TRUE	7			FALSE	entrez gene/locuslink:91947	taxid:9606	10.8571	7	0			1	0	0		TRUE	0	entrez gene/locuslink:91947		ARRDC4	0.18956	7
1598599	0	1	entrez gene/locuslink:C21LRP(gene name synonym)|entrez gene/locuslink:DSCR2(gene name synonym)|entrez gene/locuslink:LRPC21(gene name synonym)|entrez gene/locuslink:PAC-1(gene name synonym)|entrez gene/locuslink:PAC1(gene name synonym)	biogrid:114179|entrez gene/locuslink:PSMG1				0	0.0499	0	TRUE	35	PAC1		FALSE	entrez gene/locuslink:8624	taxid:9606	5.82857	35	0			1	0	0		TRUE	0	entrez gene/locuslink:8624		PSMG1	0.0508271	35
1598632	0	1	entrez gene/locuslink:DHHC2(gene name synonym)|entrez gene/locuslink:ZNF372(gene name synonym)	biogrid:119374|entrez gene/locuslink:ZDHHC2				0	0.0195	0	TRUE	2	DHHC2		FALSE	entrez gene/locuslink:51201	taxid:9606	2	2	0			1	0	0		TRUE	0	entrez gene/locuslink:51201		ZDHHC2	0.5	2
1598667	0	1	entrez gene/locuslink:TSG-6(gene name synonym)|entrez gene/locuslink:TSG6(gene name synonym)	biogrid:112984|entrez gene/locuslink:TNFAIP6				0	0.042	0	TRUE	2	TSG6		FALSE	entrez gene/locuslink:7130	taxid:9606	15.5	2	0			1	0	0		TRUE	0	entrez gene/locuslink:7130		TNFAIP6	0.5	2
1598686	0	1	entrez gene/locuslink:ASB(gene name synonym)|entrez gene/locuslink:G4S(gene name synonym)|entrez gene/locuslink:MPS6(gene name synonym)	biogrid:106904|entrez gene/locuslink:ARSB				0	0.02	0	TRUE	7	ASB		FALSE	entrez gene/locuslink:411	taxid:9606	19.4286	7	0			1	0	0		TRUE	0	entrez gene/locuslink:411		ARSB	0.167532	7
1598690	0	1	entrez gene/locuslink:TNTF(gene name synonym)	biogrid:112994|entrez gene/locuslink:TNNT3				0	0.0393	0	TRUE	7	TNTF		FALSE	entrez gene/locuslink:7140	taxid:9606	4	7	0			1	0	0		TRUE	0	entrez gene/locuslink:7140		TNNT3	0.157895	7
1598770	0	1	entrez gene/locuslink:ADAPT78(gene name synonym)|entrez gene/locuslink:CSP1(gene name synonym)|entrez gene/locuslink:DSC1(gene name synonym)|entrez gene/locuslink:DSCR1(gene name synonym)|entrez gene/locuslink:MCIP1(gene name synonym)|entrez gene/locuslink:RCN1(gene name synonym)	biogrid:108161|entrez gene/locuslink:RCAN1				0	0.0443	0	TRUE	13	CSP1		FALSE	entrez gene/locuslink:1827	taxid:9606	9.69231	13	0			1	0	0		TRUE	0	entrez gene/locuslink:1827		RCAN1	0.108654	13
1598774	0	1	entrez gene/locuslink:1AGPAT8(gene name synonym)|entrez gene/locuslink:AGPAT8(gene name synonym)|entrez gene/locuslink:ALCAT1(gene name synonym)|entrez gene/locuslink:HSRG1849(gene name synonym)|entrez gene/locuslink:LYCAT(gene name synonym)|entrez gene/locuslink:UNQ1849(gene name synonym)	biogrid:128972|entrez gene/locuslink:LCLAT1|entrez gene/locuslink:UNQ1849/PRO3579				0	0.014	0	TRUE	12	LYCAT		FALSE	entrez gene/locuslink:253558	taxid:9606	12.8333	12	0			1	0	0		TRUE	0	entrez gene/locuslink:253558		LCLAT1	0.0994398	12
1598839	0	1	-	biogrid:126540|entrez gene/locuslink:SLITRK4				0	0.0214	0	TRUE	1			FALSE	entrez gene/locuslink:139065	taxid:9606	7	1	0			1	0	0		TRUE	0	entrez gene/locuslink:139065		SLITRK4	0	1
1598841	0	1	entrez gene/locuslink:ECE(gene name synonym)	biogrid:108218|entrez gene/locuslink:ECE1|entrez gene/locuslink:RP3-329E20.1				0	0.0464	0	TRUE	21	ECE		FALSE	entrez gene/locuslink:1889	taxid:9606	5.28571	21	0			1	0	0		TRUE	0	entrez gene/locuslink:1889		ECE1	0.0669643	21
1599028	0	1	entrez gene/locuslink:AZ3B(gene name synonym)|entrez gene/locuslink:C3AR(gene name synonym)|entrez gene/locuslink:HNFAG09(gene name synonym)	biogrid:107180|entrez gene/locuslink:C3AR1				0	0.0424	0	TRUE	1	AZ3B		FALSE	entrez gene/locuslink:719	taxid:9606	4	1	0			1	0	0		TRUE	0	entrez gene/locuslink:719		C3AR1	0	1
1599034	0	1	entrez gene/locuslink:REX4(gene name synonym)|entrez gene/locuslink:XPMC2(gene name synonym)|entrez gene/locuslink:XPMC2H(gene name synonym)	biogrid:121375|entrez gene/locuslink:REXO4|entrez gene/locuslink:RP11-244N20.5				0	0.0427	0	TRUE	14	REX4		FALSE	entrez gene/locuslink:57109	taxid:9606	16.5	14	0			1	0	0		TRUE	0	entrez gene/locuslink:57109		REXO4	0.146226	14
1599069	0	1	entrez gene/locuslink:EGR-alpha(gene name synonym)|entrez gene/locuslink:EGRA(gene name synonym)|entrez gene/locuslink:TIEG(gene name synonym)|entrez gene/locuslink:TIEG1(gene name synonym)	biogrid:112927|entrez gene/locuslink:KLF10				0	0.0475	0	TRUE	19	EGRA		FALSE	entrez gene/locuslink:7071	taxid:9606	6.52632	19	0			1	0	0		TRUE	0	entrez gene/locuslink:7071		KLF10	0.0800915	19
1599076	0	1	entrez gene/locuslink:ESG(gene name synonym)|entrez gene/locuslink:ESG2(gene name synonym)|entrez gene/locuslink:GRG2(gene name synonym)	biogrid:112944|entrez gene/locuslink:TLE2				0	0.0259	0	TRUE	15	ESG		FALSE	entrez gene/locuslink:7089	taxid:9606	3	15	0			1	0	0		TRUE	0	entrez gene/locuslink:7089		TLE2	0.0833333	15
1599116	0	1	entrez gene/locuslink:CAIII(gene name synonym)|entrez gene/locuslink:Car3(gene name synonym)	biogrid:107216|entrez gene/locuslink:CA3				0	0.0238	0	TRUE	2	Car3		FALSE	entrez gene/locuslink:761	taxid:9606	10	2	0			1	0	0		TRUE	0	entrez gene/locuslink:761		CA3	0.5	2
1599332	0	1	entrez gene/locuslink:1110008L20Rik(gene name synonym)|entrez gene/locuslink:EFHA1(gene name synonym)	biogrid:128692|entrez gene/locuslink:MICU2				0	0.0408	0	TRUE	11	EFHA1		FALSE	entrez gene/locuslink:221154	taxid:9606	4.72727	11	0			1	0	0		TRUE	0	entrez gene/locuslink:221154		MICU2	0.112948	11
1599338	0	1	entrez gene/locuslink:CDG2A(gene name synonym)|entrez gene/locuslink:CDGS2(gene name synonym)|entrez gene/locuslink:GLCNACTII(gene name synonym)|entrez gene/locuslink:GNT-II(gene name synonym)|entrez gene/locuslink:GNT2(gene name synonym)	biogrid:110403|entrez gene/locuslink:MGAT2				0	0.0161	0	TRUE	1	GNT2		FALSE	entrez gene/locuslink:4247	taxid:9606	4	1	0			1	0	0		TRUE	0	entrez gene/locuslink:4247		MGAT2	0	1
1599349	0	1	-	biogrid:121413|entrez gene/locuslink:PHTF2				0	0.0313	0	TRUE	2			FALSE	entrez gene/locuslink:57157	taxid:9606	43	2	0			1	0	0		TRUE	0	entrez gene/locuslink:57157		PHTF2	0.512195	2
1599373	0	1	entrez gene/locuslink:CMK(gene name synonym)|entrez gene/locuslink:Humig(gene name synonym)|entrez gene/locuslink:MIG(gene name synonym)|entrez gene/locuslink:SCYB9(gene name synonym)|entrez gene/locuslink:crg-10(gene name synonym)	biogrid:110429|entrez gene/locuslink:CXCL9				0	0.00181	0	TRUE	7	CMK		FALSE	entrez gene/locuslink:4283	taxid:9606	1.85714	7	0			1	0	0		TRUE	0	entrez gene/locuslink:4283		CXCL9	0.142857	7
1599384	0	1	entrez gene/locuslink:HMGCS(gene name synonym)	biogrid:109400|entrez gene/locuslink:HMGCS1				0	0.0149	0	TRUE	26	HMGCS		FALSE	entrez gene/locuslink:3157	taxid:9606	3.61538	26	0			1	0	0		TRUE	0	entrez gene/locuslink:3157		HMGCS1	0.0533752	26
1599560	0	1	entrez gene/locuslink:CDGIE(gene name synonym)|entrez gene/locuslink:MPDS(gene name synonym)	biogrid:114340|entrez gene/locuslink:DPM1|entrez gene/locuslink:RP5-914P20.2				0	0.0479	0	TRUE	22	MPDS		FALSE	entrez gene/locuslink:8813	taxid:9606	15.4545	22	0			1	0	0		TRUE	0	entrez gene/locuslink:8813		DPM1	0.0963636	22
1599673	0	1	entrez gene/locuslink:MGN2(gene name synonym)|entrez gene/locuslink:mago(gene name synonym)|entrez gene/locuslink:magoh(gene name synonym)	biogrid:120420|entrez gene/locuslink:MAGOHB				0	0.0202	0	TRUE	30	MGN2		FALSE	entrez gene/locuslink:55110	taxid:9606	7.53333	30	0			1	0	0		TRUE	0	entrez gene/locuslink:55110		MAGOHB	0.0563218	30
1599695	0	1	entrez gene/locuslink:KCHIP2(gene name synonym)	biogrid:119043|entrez gene/locuslink:KCNIP2				0	0.0315	0	TRUE	9	KCHIP2		FALSE	entrez gene/locuslink:30819	taxid:9606	1.44444	9	0			1	0	0		TRUE	0	entrez gene/locuslink:30819		KCNIP2	0.148148	9
1599777	0	1	entrez gene/locuslink:BCL2L3(gene name synonym)|entrez gene/locuslink:EAT(gene name synonym)|entrez gene/locuslink:MCL1-ES(gene name synonym)|entrez gene/locuslink:MCL1L(gene name synonym)|entrez gene/locuslink:MCL1S(gene name synonym)|entrez gene/locuslink:Mcl-1(gene name synonym)|entrez gene/locuslink:TM(gene name synonym)|entrez gene/locuslink:bcl2-L-3(gene name synonym)|entrez gene/locuslink:…	biogrid:110338|entrez gene/locuslink:MCL1				0	0.02	0	TRUE	55	TM		FALSE	entrez gene/locuslink:4170	taxid:9606	7.10909	55	0			1	0	0		TRUE	0	entrez gene/locuslink:4170		MCL1	0.0401914	55
1599822	0	1	entrez gene/locuslink:PVALB(gene name synonym)|entrez gene/locuslink:myoglobgin(gene name synonym)	biogrid:110321|entrez gene/locuslink:MB|entrez gene/locuslink:RP4-569D19.7				0	0.0137	0	TRUE	3	PVALB		FALSE	entrez gene/locuslink:4151	taxid:9606	18.6667	3	0			1	0	0		TRUE	0	entrez gene/locuslink:4151		MB	0.333333	3
1599907	0	1	-	biogrid:125113|entrez gene/locuslink:ORMDL1|entrez gene/locuslink:HSPC202				0	0.0414	0	TRUE	4			FALSE	entrez gene/locuslink:94101	taxid:9606	12.5	4	0			1	0	0		TRUE	0	entrez gene/locuslink:94101		ORMDL1	0.255556	4
1599909	0	1	entrez gene/locuslink:HSA238520(gene name synonym)|entrez gene/locuslink:TAF3B1(gene name synonym)|entrez gene/locuslink:TFC5(gene name synonym)|entrez gene/locuslink:TFIIIB(gene name synonym)|entrez gene/locuslink:TFIIIB150(gene name synonym)|entrez gene/locuslink:TFIIIB90(gene name synonym)|entrez gene/locuslink:TFNR(gene name synonym)	biogrid:120924|entrez gene/locuslink:BDP1				0	0.0242	0	TRUE	9	TFC5		FALSE	entrez gene/locuslink:55814	taxid:9606	3.11111	9	0			1	0	0		TRUE	0	entrez gene/locuslink:55814		BDP1	0.124183	9
1599938	0	1	entrez gene/locuslink:1-AGPAT2(gene name synonym)|entrez gene/locuslink:BSCL(gene name synonym)|entrez gene/locuslink:BSCL1(gene name synonym)|entrez gene/locuslink:LPAAB(gene name synonym)|entrez gene/locuslink:LPAAT-beta(gene name synonym)	biogrid:115806|entrez gene/locuslink:AGPAT2				0	0.049	0	TRUE	7	BSCL		FALSE	entrez gene/locuslink:10555	taxid:9606	1.85714	7	0			1	0	0		TRUE	0	entrez gene/locuslink:10555		AGPAT2	0.142857	7
1599947	0	1	entrez gene/locuslink:YEA(gene name synonym)|entrez gene/locuslink:YEA4(gene name synonym)	biogrid:124349|entrez gene/locuslink:SLC35B4|entrez gene/locuslink:PSEC0055				0	0.0402	0	TRUE	3	YEA		FALSE	entrez gene/locuslink:84912	taxid:9606	14.6667	3	0			1	0	0		TRUE	0	entrez gene/locuslink:84912		SLC35B4	0.333333	3
1599957	0	1	entrez gene/locuslink:TC1(gene name synonym)|entrez gene/locuslink:THMD1(gene name synonym)|entrez gene/locuslink:THT1(gene name synonym)|entrez gene/locuslink:THTR1(gene name synonym)|entrez gene/locuslink:TRMA(gene name synonym)	biogrid:115811|entrez gene/locuslink:SLC19A2|entrez gene/locuslink:RP1-206D15.4				0	0.0461	0	TRUE	9	TC1		FALSE	entrez gene/locuslink:10560	taxid:9606	10.8889	9	0			1	0	0		TRUE	0	entrez gene/locuslink:10560		SLC19A2	0.112374	9
1599972	0	1	entrez gene/locuslink:519(gene name synonym)|entrez gene/locuslink:D2S69E(gene name synonym)|entrez gene/locuslink:LAG-2(gene name synonym)|entrez gene/locuslink:LAG2(gene name synonym)|entrez gene/locuslink:NKG5(gene name synonym)|entrez gene/locuslink:TLA519(gene name synonym)	biogrid:115829|entrez gene/locuslink:GNLY				0	0.0073	0	TRUE	1	519		FALSE	entrez gene/locuslink:10578	taxid:9606	44	1	0			1	0	0		TRUE	0	entrez gene/locuslink:10578		GNLY	0	1
1599980	0	1	entrez gene/locuslink:ABTAP(gene name synonym)|entrez gene/locuslink:C20orf6(gene name synonym)|entrez gene/locuslink:bA526K24.1(gene name synonym)	biogrid:119620|entrez gene/locuslink:ESF1|entrez gene/locuslink:HDCMC28P				0	0.0425	0	TRUE	19	ABTAP		FALSE	entrez gene/locuslink:51575	taxid:9606	9.63158	19	0			1	0	0		TRUE	0	entrez gene/locuslink:51575		ESF1	0.0959064	19
1600021	0	1	entrez gene/locuslink:MCUb(gene name synonym)	biogrid:120345|entrez gene/locuslink:CCDC109B				0	0.0475	0	TRUE	5	MCUb		FALSE	entrez gene/locuslink:55013	taxid:9606	5.8	5	0			1	0	0		TRUE	0	entrez gene/locuslink:55013		CCDC109B	0.2	5
1600040	0	1	entrez gene/locuslink:RAIG-3(gene name synonym)|entrez gene/locuslink:RAIG3(gene name synonym)	biogrid:120980|entrez gene/locuslink:GPRC5C|entrez gene/locuslink:PSEC0087				0	0.0254	0	TRUE	5	RAIG3		FALSE	entrez gene/locuslink:55890	taxid:9606	3	5	0			1	0	0		TRUE	0	entrez gene/locuslink:55890		GPRC5C	0.25	5
1600078	0	1	entrez gene/locuslink:PKU-beta(gene name synonym)	biogrid:115206|entrez gene/locuslink:TLK1				0	0.0148	0	TRUE	16	PKU-beta		FALSE	entrez gene/locuslink:9874	taxid:9606	10.3125	16	0			1	0	0		TRUE	0	entrez gene/locuslink:9874		TLK1	0.0824115	16
1600085	0	1	entrez gene/locuslink:C10orf22(gene name synonym)	biogrid:124330|entrez gene/locuslink:ADO				0	0.0305	0	TRUE	3	C10orf22		FALSE	entrez gene/locuslink:84890	taxid:9606	2.33333	3	0			1	0	0		TRUE	0	entrez gene/locuslink:84890		ADO	0.333333	3
1600094	0	1	entrez gene/locuslink:IMP3(gene name synonym)|entrez gene/locuslink:PSL2(gene name synonym)	biogrid:124328|entrez gene/locuslink:SPPL2A|entrez gene/locuslink:PSEC0147				0	0.0254	0	TRUE	3	IMP3		FALSE	entrez gene/locuslink:84888	taxid:9606	5.66667	3	0			1	0	0		TRUE	0	entrez gene/locuslink:84888		SPPL2A	0.333333	3
1600128	0	1	entrez gene/locuslink:RDC7(gene name synonym)	biogrid:106646|entrez gene/locuslink:ADORA1				0	0.0101	0	TRUE	7	RDC7		FALSE	entrez gene/locuslink:134	taxid:9606	2.28571	7	0			1	0	0		TRUE	0	entrez gene/locuslink:134		ADORA1	0.160714	7
1600216	0	1	entrez gene/locuslink:Gm672(gene name synonym)|entrez gene/locuslink:KIAA0427(gene name synonym)	biogrid:115150|entrez gene/locuslink:CTIF				0	0.032	0	TRUE	5	Gm672		FALSE	entrez gene/locuslink:9811	taxid:9606	20.6	5	0			1	0	0		TRUE	0	entrez gene/locuslink:9811		CTIF	0.213043	5
1600219	0	1	entrez gene/locuslink:HBLD2(gene name synonym)|entrez gene/locuslink:ISA1(gene name synonym)|entrez gene/locuslink:hIscA(gene name synonym)	biogrid:123569|entrez gene/locuslink:ISCA1|entrez gene/locuslink:GK004				0	0.0349	0	TRUE	16	ISA1		FALSE	entrez gene/locuslink:81689	taxid:9606	8.4375	16	0			1	0	0		TRUE	0	entrez gene/locuslink:81689		ISCA1	0.0722087	16
1600309	0	1	-	biogrid:121833|entrez gene/locuslink:OSTC|entrez gene/locuslink:DC2				0	0.0129	0	TRUE	4			FALSE	entrez gene/locuslink:58505	taxid:9606	9.25	4	0			1	0	0		TRUE	0	entrez gene/locuslink:58505		OSTC	0.25	4
1600362	0	1	entrez gene/locuslink:LTBP-3(gene name synonym)|entrez gene/locuslink:LTBP2(gene name synonym)|entrez gene/locuslink:STHAG6(gene name synonym)|entrez gene/locuslink:pp6425(gene name synonym)	biogrid:110232|entrez gene/locuslink:LTBP3				0	0.0301	0	TRUE	8	LTBP2		FALSE	entrez gene/locuslink:4054	taxid:9606	8.125	8	0			1	0	0		TRUE	0	entrez gene/locuslink:4054		LTBP3	0.1425	8
1600422	0	1	entrez gene/locuslink:CHSY(gene name synonym)|entrez gene/locuslink:CSS1(gene name synonym)|entrez gene/locuslink:ChSy-1(gene name synonym)|entrez gene/locuslink:TPBS(gene name synonym)	biogrid:116526|entrez gene/locuslink:CHSY1|entrez gene/locuslink:UNQ756/PRO1487				0	0.00912	0	TRUE	11	CHSY		FALSE	entrez gene/locuslink:22856	taxid:9606	11.1818	11	0			1	0	0		TRUE	0	entrez gene/locuslink:22856		CHSY1	0.10081	11
1600429	0	1	entrez gene/locuslink:ZNF926(gene name synonym)	biogrid:113375|entrez gene/locuslink:ZFX				0	0.0223	0	TRUE	2	ZNF926		FALSE	entrez gene/locuslink:7543	taxid:9606	2.5	2	0			1	0	0		TRUE	0	entrez gene/locuslink:7543		ZFX	0.5	2
1600443	0	1	-	biogrid:123228|entrez gene/locuslink:CPEB4				0	0.00569	0	TRUE	4			FALSE	entrez gene/locuslink:80315	taxid:9606	6.5	4	0			1	0	0		TRUE	0	entrez gene/locuslink:80315		CPEB4	0.261905	4
1600480	0	1	entrez gene/locuslink:HKR-T1(gene name synonym)|entrez gene/locuslink:KOX15(gene name synonym)|entrez gene/locuslink:ZNF422(gene name synonym)|entrez gene/locuslink:Zfp422(gene name synonym)	biogrid:113401|entrez gene/locuslink:ZNF22|entrez gene/locuslink:RP11-285G1.13-001				0	0.0241	0	TRUE	20	KOX15		FALSE	entrez gene/locuslink:7570	taxid:9606	8.25	20	0			1	0	0		TRUE	0	entrez gene/locuslink:7570		ZNF22	0.0833333	20
1600482	0	1	entrez gene/locuslink:CDG1X(gene name synonym)|entrez gene/locuslink:SIMP(gene name synonym)|entrez gene/locuslink:STT3-B(gene name synonym)	biogrid:128394|entrez gene/locuslink:STT3B				0	0.0107	0	TRUE	33	SIMP		FALSE	entrez gene/locuslink:201595	taxid:9606	9.84848	33	0			1	0	0		TRUE	0	entrez gene/locuslink:201595		STT3B	0.0574577	33
1600506	0	1	entrez gene/locuslink:TPPP/p20(gene name synonym)|entrez gene/locuslink:p20(gene name synonym)|entrez gene/locuslink:p25gamma(gene name synonym)	biogrid:119673|entrez gene/locuslink:TPPP3|entrez gene/locuslink:CGI-38				0	0.0187	0	TRUE	1	p20		FALSE	entrez gene/locuslink:51673	taxid:9606	4	1	0			1	0	0		TRUE	0	entrez gene/locuslink:51673		TPPP3	0	1
1600527	0	1	entrez gene/locuslink:NS4ATP1(gene name synonym)	biogrid:120889|entrez gene/locuslink:TBC1D23				0	0.0418	0	TRUE	17	NS4ATP1		FALSE	entrez gene/locuslink:55773	taxid:9606	2.05882	17	0			1	0	0		TRUE	0	entrez gene/locuslink:55773		TBC1D23	0.0705882	17
1600574	0	1	entrez gene/locuslink:PPP1R69(gene name synonym)	biogrid:115111|entrez gene/locuslink:ZFYVE16				0	0.0479	0	TRUE	8	PPP1R69		FALSE	entrez gene/locuslink:9765	taxid:9606	15	8	0			1	0	0		TRUE	0	entrez gene/locuslink:9765		ZFYVE16	0.157303	8
1600592	0	1	entrez gene/locuslink:M96(gene name synonym)|entrez gene/locuslink:PCL2(gene name synonym)|entrez gene/locuslink:TDRD19A(gene name synonym)|entrez gene/locuslink:dJ976O13.2(gene name synonym)	biogrid:116499|entrez gene/locuslink:MTF2|entrez gene/locuslink:RP5-976O13.1				0	0.0385	0	TRUE	18	M96		FALSE	entrez gene/locuslink:22823	taxid:9606	11.1667	18	0			1	0	0		TRUE	0	entrez gene/locuslink:22823		MTF2	0.0770202	18
1600605	0	1	entrez gene/locuslink:CGI-100(gene name synonym)|entrez gene/locuslink:p28(gene name synonym)	biogrid:119207|entrez gene/locuslink:TMED5|entrez gene/locuslink:RP5-976O13.2				0	0.0452	0	TRUE	2	p28		FALSE	entrez gene/locuslink:50999	taxid:9606	4.5	2	0			1	0	0		TRUE	0	entrez gene/locuslink:50999		TMED5	0.5	2
1600624	0	1	entrez gene/locuslink:SCIP1(gene name synonym)|entrez gene/locuslink:SPEC1(gene name synonym)	biogrid:121215|entrez gene/locuslink:CDC42SE1				0	0.0322	0	TRUE	8	SCIP1		FALSE	entrez gene/locuslink:56882	taxid:9606	19.25	8	0			1	0	0		TRUE	0	entrez gene/locuslink:56882		CDC42SE1	0.157328	8
1600659	0	1	entrez gene/locuslink:GAAP(gene name synonym)|entrez gene/locuslink:LFG4(gene name synonym)|entrez gene/locuslink:S1R(gene name synonym)|entrez gene/locuslink:ZPRO(gene name synonym)	biogrid:119653|entrez gene/locuslink:TMBIM4|entrez gene/locuslink:CGI-119				0	0.0318	0	TRUE	10	S1R		FALSE	entrez gene/locuslink:51643	taxid:9606	2.1	10	0			1	0	0		TRUE	0	entrez gene/locuslink:51643		TMBIM4	0.122222	10
1600697	0	1	entrez gene/locuslink:ADOMETDC(gene name synonym)|entrez gene/locuslink:AMD(gene name synonym)|entrez gene/locuslink:SAMDC(gene name synonym)	biogrid:106759|entrez gene/locuslink:AMD1|entrez gene/locuslink:RP11-397G5.3				0	0.0484	0	TRUE	15	AMD		FALSE	entrez gene/locuslink:262	taxid:9606	8.73333	15	0			1	0	0		TRUE	0	entrez gene/locuslink:262		AMD1	0.0773333	15
1600713	0	1	entrez gene/locuslink:GPSTAF50(gene name synonym)|entrez gene/locuslink:RNF94(gene name synonym)|entrez gene/locuslink:STAF50(gene name synonym)	biogrid:115628|entrez gene/locuslink:TRIM22				0	0.0499	0	TRUE	10	RNF94		FALSE	entrez gene/locuslink:10346	taxid:9606	3.6	10	0			1	0	0		TRUE	0	entrez gene/locuslink:10346		TRIM22	0.104	10
1600978	0	1	entrez gene/locuslink:CRK7(gene name synonym)|entrez gene/locuslink:CRKR(gene name synonym)|entrez gene/locuslink:CRKRS(gene name synonym)	biogrid:119715|entrez gene/locuslink:CDK12|entrez gene/locuslink:RP11-390P24.1				0	0.045	0	TRUE	31	CRK7		FALSE	entrez gene/locuslink:51755	taxid:9606	11.2903	31	0			1	0	0		TRUE	0	entrez gene/locuslink:51755		CDK12	0.0639151	31
1600984	0	1	entrez gene/locuslink:COPR1(gene name synonym)|entrez gene/locuslink:COPR2(gene name synonym)|entrez gene/locuslink:NRBF-2(gene name synonym)	biogrid:119009|entrez gene/locuslink:NRBF2|entrez gene/locuslink:RP11-144G16.2				0	0.0268	0	TRUE	24	COPR1		FALSE	entrez gene/locuslink:29982	taxid:9606	5.08333	24	0			1	0	0		TRUE	0	entrez gene/locuslink:29982		NRBF2	0.0559361	24
1601041	0	1	entrez gene/locuslink:"IPLA2(GAMMA)"(gene name synonym)|entrez gene/locuslink:IPLA2-2(gene name synonym)|entrez gene/locuslink:IPLA2G(gene name synonym)|entrez gene/locuslink:iPLA2gamma(gene name synonym)	biogrid:119111|entrez gene/locuslink:PNPLA8|entrez gene/locuslink:BM-043				0	0.0317	0	TRUE	7	IPLA2G		FALSE	entrez gene/locuslink:50640	taxid:9606	7.57143	7	0			1	0	0		TRUE	0	entrez gene/locuslink:50640		PNPLA8	0.211982	7
1601046	0	1	-	biogrid:119693|entrez gene/locuslink:SELT|entrez gene/locuslink:UNQ150/PRO176				0	0.0307	0	TRUE	6			FALSE	entrez gene/locuslink:51714	taxid:9606	15.6667	6	0			1	0	0		TRUE	0	entrez gene/locuslink:51714		SELT	0.174603	6
1601137	0	1	entrez gene/locuslink:SA1(gene name synonym)|entrez gene/locuslink:SCC3A(gene name synonym)	biogrid:115564|entrez gene/locuslink:STAG1				0	0.0262	0	TRUE	24	SA1		FALSE	entrez gene/locuslink:10274	taxid:9606	6.95833	24	0			1	0	0		TRUE	0	entrez gene/locuslink:10274		STAG1	0.0684866	24
1601175	0	1	entrez gene/locuslink:CLIP(gene name synonym)|entrez gene/locuslink:CLIP-170(gene name synonym)|entrez gene/locuslink:CLIP170(gene name synonym)|entrez gene/locuslink:CYLN1(gene name synonym)|entrez gene/locuslink:RSN(gene name synonym)	biogrid:112163|entrez gene/locuslink:CLIP1				0	0.0388	0	TRUE	25	RSN		FALSE	entrez gene/locuslink:6249	taxid:9606	6.64	25	0			1	0	0		TRUE	0	entrez gene/locuslink:6249		CLIP1	0.0633708	25
1601187	0	1	entrez gene/locuslink:GDH(gene name synonym)|entrez gene/locuslink:UDP-GlcDH(gene name synonym)|entrez gene/locuslink:UDPGDH(gene name synonym)|entrez gene/locuslink:UGD(gene name synonym)	biogrid:113205|entrez gene/locuslink:UGDH				0	0.0263	0	TRUE	34	GDH		FALSE	entrez gene/locuslink:7358	taxid:9606	9.26471	34	0			1	0	0		TRUE	0	entrez gene/locuslink:7358		UGDH	0.0451623	34
1601198	0	1	entrez gene/locuslink:EKI(gene name synonym)|entrez gene/locuslink:EKI 1(gene name synonym)|entrez gene/locuslink:EKI1(gene name synonym)|entrez gene/locuslink:Nbla10396(gene name synonym)	biogrid:120680|entrez gene/locuslink:ETNK1				0	0.0214	0	TRUE	2	EKI		FALSE	entrez gene/locuslink:55500	taxid:9606	4.5	2	0			1	0	0		TRUE	0	entrez gene/locuslink:55500		ETNK1	0.5	2
1601281	0	1	entrez gene/locuslink:GMF-GAMMA(gene name synonym)	biogrid:114911|entrez gene/locuslink:GMFG				0	0.0226	0	TRUE	3	GMF-GAMMA		FALSE	entrez gene/locuslink:9535	taxid:9606	9.66667	3	0			1	0	0		TRUE	0	entrez gene/locuslink:9535		GMFG	0.346667	3
1601327	0	1	entrez gene/locuslink:EXOD1(gene name synonym)|entrez gene/locuslink:ZGRF5(gene name synonym)	biogrid:125189|entrez gene/locuslink:ERI2				0	0.0337	0	TRUE	2	EXOD1		FALSE	entrez gene/locuslink:112479	taxid:9606	3	2	0			1	0	0		TRUE	0	entrez gene/locuslink:112479		ERI2	0.5	2
1601343	0	1	entrez gene/locuslink:OPTB8(gene name synonym)	biogrid:118940|entrez gene/locuslink:SNX10				0	0.015	0	TRUE	3	OPTB8		FALSE	entrez gene/locuslink:29887	taxid:9606	28.6667	3	0			1	0	0		TRUE	0	entrez gene/locuslink:29887		SNX10	0.337398	3
1601347	0	1	entrez gene/locuslink:bA421P11.2(gene name synonym)	biogrid:118935|entrez gene/locuslink:ALG5|entrez gene/locuslink:HSPC149				0	0.0297	0	TRUE	6	bA421P11.2		FALSE	entrez gene/locuslink:29880	taxid:9606	1.83333	6	0			1	0	0		TRUE	0	entrez gene/locuslink:29880		ALG5	0.166667	6
1601406	0	1	entrez gene/locuslink:ALDH1A6(gene name synonym)|entrez gene/locuslink:ALDH6(gene name synonym)|entrez gene/locuslink:MCOP8(gene name synonym)|entrez gene/locuslink:RALDH3(gene name synonym)	biogrid:106722|entrez gene/locuslink:ALDH1A3|entrez gene/locuslink:RP11-66B24.1				0	0.00122	0	TRUE	2	ALDH6		FALSE	entrez gene/locuslink:220	taxid:9606	64.5	2	0			1	0	0		TRUE	0	entrez gene/locuslink:220		ALDH1A3	0.552174	2
1601478	0	1	entrez gene/locuslink:C112(gene name synonym)|entrez gene/locuslink:C1orf13(gene name synonym)|entrez gene/locuslink:NAL(gene name synonym)|entrez gene/locuslink:NPL1(gene name synonym)	biogrid:123344|entrez gene/locuslink:NPL|entrez gene/locuslink:RP11-249O6.1				0	0.0123	0	TRUE	3	NAL		FALSE	entrez gene/locuslink:80896	taxid:9606	16.6667	3	0			1	0	0		TRUE	0	entrez gene/locuslink:80896		NPL	0.333333	3
1601561	0	1	entrez gene/locuslink:C11orf15(gene name synonym)	biogrid:121182|entrez gene/locuslink:TMEM9B|entrez gene/locuslink:UNQ712/PRO1375				0	0.0282	0	TRUE	1	C11orf15		FALSE	entrez gene/locuslink:56674	taxid:9606	82	1	0			1	0	0		TRUE	0	entrez gene/locuslink:56674		TMEM9B	0	1
1601573	0	1	entrez gene/locuslink:AFURS1(gene name synonym)	biogrid:122719|entrez gene/locuslink:ATP13A3				0	0.0483	0	TRUE	5	AFURS1		FALSE	entrez gene/locuslink:79572	taxid:9606	3.6	5	0			1	0	0		TRUE	0	entrez gene/locuslink:79572		ATP13A3	0.26	5
1601589	0	1	entrez gene/locuslink:SRB7(gene name synonym)|entrez gene/locuslink:SURB7(gene name synonym)|entrez gene/locuslink:hSrb7(gene name synonym)	biogrid:114807|entrez gene/locuslink:MED21				0	0.0489	0	TRUE	62	SRB7		FALSE	entrez gene/locuslink:9412	taxid:9606	6.45161	62	0			1	0	0		TRUE	0	entrez gene/locuslink:9412		MED21	0.0318808	62
1601628	0	1	entrez gene/locuslink:FH(gene name synonym)|entrez gene/locuslink:FHC(gene name synonym)|entrez gene/locuslink:LDLCQ2(gene name synonym)	biogrid:110141|entrez gene/locuslink:LDLR				0	0.0327	0	TRUE	23	FH		FALSE	entrez gene/locuslink:3949	taxid:9606	3.73913	23	0			1	0	0		TRUE	0	entrez gene/locuslink:3949		LDLR	0.0595463	23
1601715	0	1	entrez gene/locuslink:LGMD1(gene name synonym)|entrez gene/locuslink:LGMD1A(gene name synonym)|entrez gene/locuslink:MFM3(gene name synonym)|entrez gene/locuslink:TTID(gene name synonym)|entrez gene/locuslink:TTOD(gene name synonym)	biogrid:114878|entrez gene/locuslink:MYOT				0	0.0103	0	TRUE	10	MFM3		FALSE	entrez gene/locuslink:9499	taxid:9606	12.8	10	0			1	0	0		TRUE	0	entrez gene/locuslink:9499		MYOT	0.122917	10
1601738	0	1	entrez gene/locuslink:EVI16(gene name synonym)	biogrid:112542|entrez gene/locuslink:SOX4				0	0.0482	0	TRUE	26	EVI16		FALSE	entrez gene/locuslink:6659	taxid:9606	8.61538	26	0			1	0	0		TRUE	0	entrez gene/locuslink:6659		SOX4	0.0555868	26
1601747	0	1	entrez gene/locuslink:PC5(gene name synonym)|entrez gene/locuslink:PC6(gene name synonym)|entrez gene/locuslink:PC6A(gene name synonym)|entrez gene/locuslink:SPC6(gene name synonym)	biogrid:111152|entrez gene/locuslink:PCSK5|entrez gene/locuslink:RP11-422N19.4				0	0.0101	0	TRUE	18	PC5		FALSE	entrez gene/locuslink:5125	taxid:9606	2.83333	18	0			1	0	0		TRUE	0	entrez gene/locuslink:5125		PCSK5	0.0733333	18
1601752	0	1	entrez gene/locuslink:C11orf32(gene name synonym)|entrez gene/locuslink:LR11(gene name synonym)|entrez gene/locuslink:LRP9(gene name synonym)|entrez gene/locuslink:SORLA(gene name synonym)|entrez gene/locuslink:SorLA-1(gene name synonym)|entrez gene/locuslink:gp250(gene name synonym)	biogrid:112536|entrez gene/locuslink:SORL1				0	0.0452	0	TRUE	26	LR11		FALSE	entrez gene/locuslink:6653	taxid:9606	8.23077	26	0			1	0	0		TRUE	0	entrez gene/locuslink:6653		SORL1	0.0587867	26
1601785	0	1	entrez gene/locuslink:AGX(gene name synonym)|entrez gene/locuslink:AGX1(gene name synonym)|entrez gene/locuslink:AGX2(gene name synonym)|entrez gene/locuslink:SPAG2(gene name synonym)	biogrid:112557|entrez gene/locuslink:UAP1				0	0.0258	0	TRUE	16	AGX		FALSE	entrez gene/locuslink:6675	taxid:9606	11.6875	16	0			1	0	0		TRUE	0	entrez gene/locuslink:6675		UAP1	0.0890625	16
1601789	0	1	entrez gene/locuslink:ESOP-1(gene name synonym)|entrez gene/locuslink:MD-2(gene name synonym)|entrez gene/locuslink:MD2(gene name synonym)|entrez gene/locuslink:ly-96(gene name synonym)	biogrid:117170|entrez gene/locuslink:LY96				0	0.0324	0	TRUE	4	MD2		FALSE	entrez gene/locuslink:23643	taxid:9606	5	4	0			1	0	0		TRUE	0	entrez gene/locuslink:23643		LY96	0.25	4
1601826	0	1	entrez gene/locuslink:GIN-1(gene name synonym)|entrez gene/locuslink:TGIN1(gene name synonym)|entrez gene/locuslink:ZH2C2(gene name synonym)	biogrid:120180|entrez gene/locuslink:GIN1				0	0.0146	0	TRUE	2	GIN-1		FALSE	entrez gene/locuslink:54826	taxid:9606	10	2	0			1	0	0		TRUE	0	entrez gene/locuslink:54826		GIN1	0.529412	2
1601949	0	1	entrez gene/locuslink:FAM36A(gene name synonym)	biogrid:125491|entrez gene/locuslink:COX20				0	0.00468	0	TRUE	10	FAM36A		FALSE	entrez gene/locuslink:116228	taxid:9606	3.5	10	0			1	0	0		TRUE	0	entrez gene/locuslink:116228		COX20	0.178571	10
1602005	0	1	entrez gene/locuslink:STAMP2(gene name synonym)|entrez gene/locuslink:TIARP(gene name synonym)|entrez gene/locuslink:TNFAIP9(gene name synonym)	biogrid:122810|entrez gene/locuslink:STEAP4				0	0.0165	0	TRUE	2	TIARP		FALSE	entrez gene/locuslink:79689	taxid:9606	4	2	0			1	0	0		TRUE	0	entrez gene/locuslink:79689		STEAP4	0.5	2
1602018	0	1	entrez gene/locuslink:NY-CO-28(gene name synonym)|entrez gene/locuslink:PCTP2(gene name synonym)|entrez gene/locuslink:SDCCAG28(gene name synonym)	biogrid:116023|entrez gene/locuslink:STARD10|entrez gene/locuslink:CGI-52				0	0.0192	0	TRUE	3	PCTP2		FALSE	entrez gene/locuslink:10809	taxid:9606	22.3333	3	0			1	0	0		TRUE	0	entrez gene/locuslink:10809		STARD10	0.344086	3
1602087	0	1	entrez gene/locuslink:HBGF-7(gene name synonym)|entrez gene/locuslink:KGF(gene name synonym)	biogrid:108543|entrez gene/locuslink:FGF7				0	0.0455	0	TRUE	4	KGF		FALSE	entrez gene/locuslink:2252	taxid:9606	3	4	0			1	0	0		TRUE	0	entrez gene/locuslink:2252		FGF7	0.285714	4
1602150	0	1	entrez gene/locuslink:CAF1(gene name synonym)|entrez gene/locuslink:CALIF(gene name synonym)|entrez gene/locuslink:Caf1b(gene name synonym)|entrez gene/locuslink:POP2(gene name synonym)|entrez gene/locuslink:hCAF1(gene name synonym)	biogrid:114744|entrez gene/locuslink:CNOT8				0	0.0235	0	TRUE	25	CAF1		FALSE	entrez gene/locuslink:9337	taxid:9606	9.04	25	0			1	0	0		TRUE	0	entrez gene/locuslink:9337		CNOT8	0.06	25
1602165	0	1	entrez gene/locuslink:BGGI(gene name synonym)|entrez gene/locuslink:GGTI(gene name synonym)	biogrid:111250|entrez gene/locuslink:PGGT1B				0	0.0292	0	TRUE	8	BGGI		FALSE	entrez gene/locuslink:5229	taxid:9606	1.875	8	0			1	0	0		TRUE	0	entrez gene/locuslink:5229		PGGT1B	0.145833	8
1602171	0	1	entrez gene/locuslink:CORD18(gene name synonym)	biogrid:114765|entrez gene/locuslink:RAB28				0	0.0159	0	TRUE	1	CORD18		FALSE	entrez gene/locuslink:9364	taxid:9606	44	1	0			1	0	0		TRUE	0	entrez gene/locuslink:9364		RAB28	0	1
1602194	0	1	entrez gene/locuslink:D4S2561E(gene name synonym)	biogrid:124932|entrez gene/locuslink:TMEM129				0	0.0388	0	TRUE	11	D4S2561E		FALSE	entrez gene/locuslink:92305	taxid:9606	5.45455	11	0			1	0	0		TRUE	0	entrez gene/locuslink:92305		TMEM129	0.114219	11
1602247	0	1	entrez gene/locuslink:LZT-Hs4(gene name synonym)|entrez gene/locuslink:NET34(gene name synonym)|entrez gene/locuslink:ZIP14(gene name synonym)|entrez gene/locuslink:cig19(gene name synonym)	biogrid:117063|entrez gene/locuslink:SLC39A14				0	0.00641	0	TRUE	5	NET34		FALSE	entrez gene/locuslink:23516	taxid:9606	25.8	5	0			1	0	0		TRUE	0	entrez gene/locuslink:23516		SLC39A14	0.238462	5
1602333	0	1	-	biogrid:111100|entrez gene/locuslink:PALM				0	0.044	0	TRUE	10			FALSE	entrez gene/locuslink:5064	taxid:9606	6.4	10	0			1	0	0		TRUE	0	entrez gene/locuslink:5064		PALM	0.131707	10
1602360	0	1	entrez gene/locuslink:CDC31(gene name synonym)|entrez gene/locuslink:CEN3(gene name synonym)	biogrid:107497|entrez gene/locuslink:CETN3				0	0.0385	0	TRUE	17	CEN3		FALSE	entrez gene/locuslink:1070	taxid:9606	4.82353	17	0			1	0	0		TRUE	0	entrez gene/locuslink:1070		CETN3	0.0868984	17
1602426	0	1	entrez gene/locuslink:DELGIP(gene name synonym)|entrez gene/locuslink:DELGIP1(gene name synonym)|entrez gene/locuslink:DESR1(gene name synonym)|entrez gene/locuslink:DPH3A(gene name synonym)|entrez gene/locuslink:KTI11(gene name synonym)|entrez gene/locuslink:ZCSL2(gene name synonym)	biogrid:130097|entrez gene/locuslink:DPH3				0	0.0452	0	TRUE	4	DESR1		FALSE	entrez gene/locuslink:285381	taxid:9606	4.75	4	0			1	0	0		TRUE	0	entrez gene/locuslink:285381		DPH3	0.267857	4
1602430	0	1	entrez gene/locuslink:DBQD2(gene name synonym)|entrez gene/locuslink:PXYLT1(gene name synonym)|entrez gene/locuslink:XT-I(gene name synonym)|entrez gene/locuslink:XT1(gene name synonym)|entrez gene/locuslink:XTI(gene name synonym)|entrez gene/locuslink:XYLTI(gene name synonym)	biogrid:122080|entrez gene/locuslink:XYLT1				0	0.0179	0	TRUE	3	XT1		FALSE	entrez gene/locuslink:64131	taxid:9606	11.3333	3	0			1	0	0		TRUE	0	entrez gene/locuslink:64131		XYLT1	0.344444	3
1602452	0	1	entrez gene/locuslink:FX(gene name synonym)|entrez gene/locuslink:FXA(gene name synonym)	biogrid:108457|entrez gene/locuslink:F10|entrez gene/locuslink:RP11-98F14.9				0	0.0458	0	TRUE	8	FX		FALSE	entrez gene/locuslink:2159	taxid:9606	1.625	8	0			1	0	0		TRUE	0	entrez gene/locuslink:2159		F10	0.208333	8
1602489	0	1	entrez gene/locuslink:ACS4(gene name synonym)|entrez gene/locuslink:FACL4(gene name synonym)|entrez gene/locuslink:LACS4(gene name synonym)|entrez gene/locuslink:MRX63(gene name synonym)|entrez gene/locuslink:MRX68(gene name synonym)	biogrid:108478|entrez gene/locuslink:ACSL4				0	0.0187	0	TRUE	34	ACS4		FALSE	entrez gene/locuslink:2182	taxid:9606	9.41176	34	0			1	0	0		TRUE	0	entrez gene/locuslink:2182		ACSL4	0.0472571	34
1602540	0	1	entrez gene/locuslink:SGK(gene name synonym)	biogrid:112344|entrez gene/locuslink:SGK1|entrez gene/locuslink:RP1-188K17.1				0	0.0337	0	TRUE	56	SGK		FALSE	entrez gene/locuslink:6446	taxid:9606	7.10714	56	0			1	0	0		TRUE	0	entrez gene/locuslink:6446		SGK1	0.0350985	56
1602561	0	1	entrez gene/locuslink:SID6-1512(gene name synonym)	biogrid:116000|entrez gene/locuslink:NEK6|entrez gene/locuslink:RP11-101K10.6				0	0.0358	0	TRUE	61	SID6-1512		FALSE	entrez gene/locuslink:10783	taxid:9606	4.44262	61	0			1	0	0		TRUE	0	entrez gene/locuslink:10783		NEK6	0.0315837	61
1602564	0	1	entrez gene/locuslink:CPR8(gene name synonym)	biogrid:114665|entrez gene/locuslink:CCPG1				0	0.0191	0	TRUE	15	CPR8		FALSE	entrez gene/locuslink:9236	taxid:9606	3.53333	15	0			1	0	0		TRUE	0	entrez gene/locuslink:9236		CCPG1	0.0723809	15
1602675	0	1	entrez gene/locuslink:C6orf68(gene name synonym)|entrez gene/locuslink:"MGC:7199"(gene name synonym)|entrez gene/locuslink:NgBR(gene name synonym)|entrez gene/locuslink:TANGO14(gene name synonym)	biogrid:125481|entrez gene/locuslink:NUS1				0	0.0304	0	TRUE	5	NgBR		FALSE	entrez gene/locuslink:116150	taxid:9606	6.4	5	0			1	0	0		TRUE	0	entrez gene/locuslink:116150		NUS1	0.27	5
1602753	0	1	entrez gene/locuslink:HACS1(gene name synonym)|entrez gene/locuslink:NASH1(gene name synonym)|entrez gene/locuslink:SASH2(gene name synonym)|entrez gene/locuslink:SH3D6B(gene name synonym)|entrez gene/locuslink:SLy2(gene name synonym)	biogrid:122054|entrez gene/locuslink:SAMSN1				0	0.0172	0	TRUE	11	SLy2		FALSE	entrez gene/locuslink:64092	taxid:9606	9.54545	11	0			1	0	0		TRUE	0	entrez gene/locuslink:64092		SAMSN1	0.129477	11
1602856	0	1	entrez gene/locuslink:HBEBP2(gene name synonym)|entrez gene/locuslink:HBEBP4(gene name synonym)|entrez gene/locuslink:HBeAgBP4A(gene name synonym)	biogrid:126307|entrez gene/locuslink:GLYCTK|entrez gene/locuslink:LP5910				0	0.03	0	TRUE	14	HBEBP2		FALSE	entrez gene/locuslink:132158	taxid:9606	4.21429	14	0			1	0	0		TRUE	0	entrez gene/locuslink:132158		GLYCTK	0.110837	14
1602888	0	1	entrez gene/locuslink:FIP-1(gene name synonym)|entrez gene/locuslink:FIP1(gene name synonym)|entrez gene/locuslink:RAGA(gene name synonym)	biogrid:115912|entrez gene/locuslink:RRAGA				0	0.0284	0	TRUE	20	FIP1		FALSE	entrez gene/locuslink:10670	taxid:9606	3.55	20	0			1	0	0		TRUE	0	entrez gene/locuslink:10670		RRAGA	0.0671053	20
1602917	0	1	entrez gene/locuslink:NAM(gene name synonym)	biogrid:128899|entrez gene/locuslink:STAC3				0	0.0193	0	TRUE	21	NAM		FALSE	entrez gene/locuslink:246329	taxid:9606	2.95238	21	0			1	0	0		TRUE	0	entrez gene/locuslink:246329		STAC3	0.0591631	21
1602943	0	1	entrez gene/locuslink:NY-CO-1(gene name synonym)|entrez gene/locuslink:SDCCAG1(gene name synonym)	biogrid:114594|entrez gene/locuslink:NEMF				0	0.042	0	TRUE	18	NY-CO-1		FALSE	entrez gene/locuslink:9147	taxid:9606	9.83333	18	0			1	0	0		TRUE	0	entrez gene/locuslink:9147		NEMF	0.0849359	18
1603016	0	1	entrez gene/locuslink:C10orf69(gene name synonym)|entrez gene/locuslink:Erlin-1(gene name synonym)|entrez gene/locuslink:KE04(gene name synonym)|entrez gene/locuslink:KEO4(gene name synonym)|entrez gene/locuslink:SPFH1(gene name synonym)|entrez gene/locuslink:SPG62(gene name synonym)	biogrid:115859|entrez gene/locuslink:ERLIN1|entrez gene/locuslink:RP11-316M21.1				0	0.0491	0	TRUE	35	KE04		FALSE	entrez gene/locuslink:10613	taxid:9606	8.8	35	0			1	0	0		TRUE	0	entrez gene/locuslink:10613		ERLIN1	0.058209	35
1603032	0	1	-	biogrid:114558|entrez gene/locuslink:MTMR6|entrez gene/locuslink:RP11-271M24.1				0	0.0203	0	TRUE	15			FALSE	entrez gene/locuslink:9107	taxid:9606	9.73333	15	0			1	0	0		TRUE	0	entrez gene/locuslink:9107		MTMR6	0.0808642	15
1603037	0	1	entrez gene/locuslink:HSEC10(gene name synonym)|entrez gene/locuslink:PRO1912(gene name synonym)|entrez gene/locuslink:SEC10(gene name synonym)|entrez gene/locuslink:SEC10L1(gene name synonym)|entrez gene/locuslink:SEC10P(gene name synonym)	biogrid:115884|entrez gene/locuslink:EXOC5				0	0.0328	0	TRUE	47	SEC10		FALSE	entrez gene/locuslink:10640	taxid:9606	5.78723	47	0			1	0	0		TRUE	0	entrez gene/locuslink:10640		EXOC5	0.0365438	47
1603079	0	1	entrez gene/locuslink:ACATN(gene name synonym)|entrez gene/locuslink:AT-1(gene name synonym)|entrez gene/locuslink:AT1(gene name synonym)|entrez gene/locuslink:CCHLND(gene name synonym)|entrez gene/locuslink:SPG42(gene name synonym)	biogrid:114632|entrez gene/locuslink:SLC33A1				0	0.00513	0	TRUE	56	AT1		FALSE	entrez gene/locuslink:9197	taxid:9606	4.07143	56	0			1	0	0		TRUE	0	entrez gene/locuslink:9197		SLC33A1	0.0353038	56
1603092	0	1	entrez gene/locuslink:ADAM12-OT1(gene name synonym)|entrez gene/locuslink:CAR10(gene name synonym)|entrez gene/locuslink:MCMP(gene name synonym)|entrez gene/locuslink:MCMPMltna(gene name synonym)|entrez gene/locuslink:MLTN(gene name synonym)|entrez gene/locuslink:MLTNA(gene name synonym)	biogrid:113731|entrez gene/locuslink:ADAM12|entrez gene/locuslink:RP11-295J3.5				0	0.0214	0	TRUE	5	MCMP		FALSE	entrez gene/locuslink:8038	taxid:9606	3.4	5	0			1	0	0		TRUE	0	entrez gene/locuslink:8038		ADAM12	0.218182	5
1603124	0	1	entrez gene/locuslink:TAUT(gene name synonym)	biogrid:112424|entrez gene/locuslink:SLC6A6				0	0.00395	0	TRUE	3	TAUT		FALSE	entrez gene/locuslink:6533	taxid:9606	10	3	0			1	0	0		TRUE	0	entrez gene/locuslink:6533		SLC6A6	0.45	3
1603172	0	1	entrez gene/locuslink:FXC1(gene name synonym)|entrez gene/locuslink:TIM10B(gene name synonym)|entrez gene/locuslink:Tim9b(gene name synonym)	biogrid:117720|entrez gene/locuslink:TIMM10B				0	0.0283	0	TRUE	5	FXC1		FALSE	entrez gene/locuslink:26515	taxid:9606	2.2	5	0			1	0	0		TRUE	0	entrez gene/locuslink:26515		TIMM10B	0.2	5
1603241	0	1	entrez gene/locuslink:IAP(gene name synonym)|entrez gene/locuslink:MER6(gene name synonym)|entrez gene/locuslink:OA3(gene name synonym)	biogrid:107399|entrez gene/locuslink:CD47				0	0.0243	0	TRUE	15	IAP		FALSE	entrez gene/locuslink:961	taxid:9606	8.73333	15	0			1	0	0		TRUE	0	entrez gene/locuslink:961		CD47	0.075817	15
1603282	0	1	-	biogrid:126561|entrez gene/locuslink:FUNDC1|entrez gene/locuslink:RP4-551E13.3				0	0.0285	0	TRUE	16			FALSE	entrez gene/locuslink:139341	taxid:9606	3.25	16	0			1	0	0		TRUE	0	entrez gene/locuslink:139341		FUNDC1	0.0803571	16
1603353	0	1	entrez gene/locuslink:MOT1(gene name synonym)|entrez gene/locuslink:"TAF(II)170"(gene name synonym)|entrez gene/locuslink:TAF172(gene name synonym)|entrez gene/locuslink:TAFII170(gene name synonym)	biogrid:114506|entrez gene/locuslink:BTAF1				0	0.0338	0	TRUE	26	MOT1		FALSE	entrez gene/locuslink:9044	taxid:9606	13.2692	26	0			1	0	0		TRUE	0	entrez gene/locuslink:9044		BTAF1	0.0748124	26
1603362	0	1	entrez gene/locuslink:IBP2(gene name synonym)|entrez gene/locuslink:IGF-BP53(gene name synonym)	biogrid:109706|entrez gene/locuslink:IGFBP2				0	0.0284	0	TRUE	4	IBP2		FALSE	entrez gene/locuslink:3485	taxid:9606	8	4	0			1	0	0		TRUE	0	entrez gene/locuslink:3485		IGFBP2	0.25	4
1603366	0	1	entrez gene/locuslink:AAT1(gene name synonym)|entrez gene/locuslink:ALT1(gene name synonym)|entrez gene/locuslink:GPT1(gene name synonym)	biogrid:109133|entrez gene/locuslink:GPT				0	0.00567	0	TRUE	5	AAT1		FALSE	entrez gene/locuslink:2875	taxid:9606	4.6	5	0			1	0	0		TRUE	0	entrez gene/locuslink:2875		GPT	0.2	5
1603367	0	1	entrez gene/locuslink:COX7AL(gene name synonym)|entrez gene/locuslink:COX7AL1(gene name synonym)|entrez gene/locuslink:COXVIIAL(gene name synonym)|entrez gene/locuslink:COXVIIa-L(gene name synonym)|entrez gene/locuslink:VIIAL(gene name synonym)	biogrid:107740|entrez gene/locuslink:COX7A2				0	0.0285	0	TRUE	14	VIIAL		FALSE	entrez gene/locuslink:1347	taxid:9606	7.14286	14	0			1	0	0		TRUE	0	entrez gene/locuslink:1347		COX7A2	0.115903	14
1603413	0	1	entrez gene/locuslink:GDH2(gene name synonym)|entrez gene/locuslink:GPDM(gene name synonym)|entrez gene/locuslink:mGPDH(gene name synonym)	biogrid:109081|entrez gene/locuslink:GPD2				0	0.0211	0	TRUE	15	GDH2		FALSE	entrez gene/locuslink:2820	taxid:9606	12.2667	15	0			1	0	0		TRUE	0	entrez gene/locuslink:2820		GPD2	0.101501	15
1603508	0	1	entrez gene/locuslink:CNIH-4(gene name synonym)	biogrid:118865|entrez gene/locuslink:CNIH4|entrez gene/locuslink:HSPC163				0	0.0358	0	TRUE	6	CNIH-4		FALSE	entrez gene/locuslink:29097	taxid:9606	12.1667	6	0			1	0	0		TRUE	0	entrez gene/locuslink:29097		CNIH4	0.20679	6
1603518	0	1	entrez gene/locuslink:PPG(gene name synonym)|entrez gene/locuslink:PRG(gene name synonym)|entrez gene/locuslink:PRG1(gene name synonym)	biogrid:111543|entrez gene/locuslink:SRGN				0	0.0211	0	TRUE	10	PPG		FALSE	entrez gene/locuslink:5552	taxid:9606	5.2	10	0			1	0	0		TRUE	0	entrez gene/locuslink:5552		SRGN	0.12	10
1603553	0	1	entrez gene/locuslink:DBK(gene name synonym)|entrez gene/locuslink:PAK-1(gene name synonym)|entrez gene/locuslink:PAK1(gene name synonym)|entrez gene/locuslink:PKN(gene name synonym)|entrez gene/locuslink:PKN-ALPHA(gene name synonym)|entrez gene/locuslink:PRK1(gene name synonym)|entrez gene/locuslink:PRKCL1(gene name synonym)	biogrid:111571|entrez gene/locuslink:PKN1				0	0.015	0	TRUE	59	DBK		FALSE	entrez gene/locuslink:5585	taxid:9606	6.57627	59	0			1	0	0		TRUE	0	entrez gene/locuslink:5585		PKN1	0.0350709	59
1603609	0	1	entrez gene/locuslink:PEBP2B(gene name synonym)	biogrid:107313|entrez gene/locuslink:CBFB				0	0.00914	0	TRUE	24	PEBP2B		FALSE	entrez gene/locuslink:865	taxid:9606	8.20833	24	0			1	0	0		TRUE	0	entrez gene/locuslink:865		CBFB	0.0546086	24
1603696	0	1	entrez gene/locuslink:ODC(gene name synonym)	biogrid:111007|entrez gene/locuslink:ODC1				0	0.0431	0	TRUE	8	ODC		FALSE	entrez gene/locuslink:4953	taxid:9606	5.25	8	0			1	0	0		TRUE	0	entrez gene/locuslink:4953		ODC1	0.151786	8
1603699	0	1	entrez gene/locuslink:VGL-3(gene name synonym)|entrez gene/locuslink:VGL3(gene name synonym)	biogrid:132991|entrez gene/locuslink:VGLL3				0	0.0131	0	TRUE	1	VGL3		FALSE	entrez gene/locuslink:389136	taxid:9606	5	1	0			1	0	0		TRUE	0	entrez gene/locuslink:389136		VGLL3	0	1
1603726	0	1	entrez gene/locuslink:MUSTANG(gene name synonym)	biogrid:132988|entrez gene/locuslink:MUSTN1				0	0.00507	0	TRUE	1	MUSTANG		FALSE	entrez gene/locuslink:389125	taxid:9606	4	1	0			1	0	0		TRUE	0	entrez gene/locuslink:389125		MUSTN1	0	1
1603737	0	1	entrez gene/locuslink:DARPP-32(gene name synonym)|entrez gene/locuslink:DARPP32(gene name synonym)	biogrid:123915|entrez gene/locuslink:PPP1R1B				0	0.0328	0	TRUE	6	DARPP32		FALSE	entrez gene/locuslink:84152	taxid:9606	8.16667	6	0			1	0	0		TRUE	0	entrez gene/locuslink:84152		PPP1R1B	0.231183	6
1603765	0	1	entrez gene/locuslink:FSA(gene name synonym)|entrez gene/locuslink:Tweek(gene name synonym)	biogrid:123919|entrez gene/locuslink:KIAA1109				0	0.015	0	TRUE	2	FSA		FALSE	entrez gene/locuslink:84162	taxid:9606	4	2	0			1	0	0		TRUE	0	entrez gene/locuslink:84162		KIAA1109	0.5	2
1603809	0	1	entrez gene/locuslink:LSDA5(gene name synonym)|entrez gene/locuslink:LSDP5(gene name synonym)|entrez gene/locuslink:MLDP(gene name synonym)|entrez gene/locuslink:OXPAT(gene name synonym)	biogrid:136635|entrez gene/locuslink:PLIN5				0	0.0201	0	TRUE	5	MLDP		FALSE	entrez gene/locuslink:440503	taxid:9606	2	5	0			1	0	0		TRUE	0	entrez gene/locuslink:440503		PLIN5	0.333333	5
1603830	0	1	entrez gene/locuslink:GLOD1(gene name synonym)|entrez gene/locuslink:GLYI(gene name synonym)|entrez gene/locuslink:HEL-S-74(gene name synonym)	biogrid:109001|entrez gene/locuslink:GLO1				0	0.033	0	TRUE	38	GLYI		FALSE	entrez gene/locuslink:2739	taxid:9606	5.26316	38	0			1	0	0		TRUE	0	entrez gene/locuslink:2739		GLO1	0.0439501	38
1603833	0	1	-	biogrid:107619|entrez gene/locuslink:CLPTM1				0	0.0301	0	TRUE	8			FALSE	entrez gene/locuslink:1209	taxid:9606	13.875	8	0			1	0	0		TRUE	0	entrez gene/locuslink:1209		CLPTM1	0.135526	8
1603835	0	1	entrez gene/locuslink:GRX(gene name synonym)|entrez gene/locuslink:GRX1(gene name synonym)	biogrid:109007|entrez gene/locuslink:GLRX				0	0.0072	0	TRUE	20	GRX		FALSE	entrez gene/locuslink:2745	taxid:9606	5.3	20	0			1	0	0		TRUE	0	entrez gene/locuslink:2745		GLRX	0.068254	20
1603836	0	1	entrez gene/locuslink:AAD20(gene name synonym)|entrez gene/locuslink:GAC(gene name synonym)|entrez gene/locuslink:GAM(gene name synonym)|entrez gene/locuslink:GLS1(gene name synonym)|entrez gene/locuslink:KGA(gene name synonym)	biogrid:109006|entrez gene/locuslink:GLS				0	0.0351	0	TRUE	31	GAC		FALSE	entrez gene/locuslink:2744	taxid:9606	6.22581	31	0			1	0	0		TRUE	0	entrez gene/locuslink:2744		GLS	0.0527859	31
1603891	0	1	entrez gene/locuslink:HEL-S-14(gene name synonym)|entrez gene/locuslink:SMCC(gene name synonym)|entrez gene/locuslink:Sm-Calp(gene name synonym)	biogrid:107664|entrez gene/locuslink:CNN1				0	0.0441	0	TRUE	10	SMCC		FALSE	entrez gene/locuslink:1264	taxid:9606	7	10	0			1	0	0		TRUE	0	entrez gene/locuslink:1264		CNN1	0.12766	10
1603903	0	1	entrez gene/locuslink:150-225(gene name synonym)|entrez gene/locuslink:DFNA56(gene name synonym)|entrez gene/locuslink:GMEM(gene name synonym)|entrez gene/locuslink:GP(gene name synonym)|entrez gene/locuslink:HXB(gene name synonym)|entrez gene/locuslink:JI(gene name synonym)|entrez gene/locuslink:TN(gene name synonym)|entrez gene/locuslink:TN-C(gene name synonym)	biogrid:109602|entrez gene/locuslink:TNC				0	0.044	0	TRUE	2	GP		FALSE	entrez gene/locuslink:3371	taxid:9606	20.5	2	0			1	0	0		TRUE	0	entrez gene/locuslink:3371		TNC	0.513158	2
1603904	0	1	entrez gene/locuslink:CD191(gene name synonym)|entrez gene/locuslink:CKR-1(gene name synonym)|entrez gene/locuslink:CKR1(gene name synonym)|entrez gene/locuslink:CMKBR1(gene name synonym)|entrez gene/locuslink:HM145(gene name synonym)|entrez gene/locuslink:MIP1aR(gene name synonym)|entrez gene/locuslink:SCYAR1(gene name synonym)	biogrid:107635|entrez gene/locuslink:CCR1				0	0.0404	0	TRUE	14	CKR1		FALSE	entrez gene/locuslink:1230	taxid:9606	2.28571	14	0			1	0	0		TRUE	0	entrez gene/locuslink:1230		CCR1	0.0756302	14
1603979	0	1	entrez gene/locuslink:GMF(gene name synonym)	biogrid:109026|entrez gene/locuslink:GMFB				0	0.0293	0	TRUE	9	GMF		FALSE	entrez gene/locuslink:2764	taxid:9606	13.3333	9	0			1	0	0		TRUE	0	entrez gene/locuslink:2764		GMFB	0.128472	9
1604092	0	1	entrez gene/locuslink:SOCS7(gene name synonym)	biogrid:125796|entrez gene/locuslink:SOCS4				0	0.0498	0	TRUE	18	SOCS7		FALSE	entrez gene/locuslink:122809	taxid:9606	5.88889	18	0			1	0	0		TRUE	0	entrez gene/locuslink:122809		SOCS4	0.0763889	18
1604111	0	1	entrez gene/locuslink:TNFAIP5(gene name synonym)|entrez gene/locuslink:TSG-14(gene name synonym)	biogrid:111770|entrez gene/locuslink:PTX3				0	0.000694	0	TRUE	3	TSG-14		FALSE	entrez gene/locuslink:5806	taxid:9606	15	3	0			1	0	0		TRUE	0	entrez gene/locuslink:5806		PTX3	0.333333	3
1604117	0	1	entrez gene/locuslink:IRKK(gene name synonym)|entrez gene/locuslink:KIR1.3(gene name synonym)|entrez gene/locuslink:KIR4.2(gene name synonym)	biogrid:109974|entrez gene/locuslink:KCNJ15				0	0.0275	0	TRUE	1	IRKK		FALSE	entrez gene/locuslink:3772	taxid:9606	4	1	0			1	0	0		TRUE	0	entrez gene/locuslink:3772		KCNJ15	0	1
1604221	0	1	entrez gene/locuslink:CIF150(gene name synonym)|entrez gene/locuslink:MRT40(gene name synonym)|entrez gene/locuslink:TAF2B(gene name synonym)|entrez gene/locuslink:TAFII150(gene name synonym)	biogrid:112736|entrez gene/locuslink:TAF2				0	0.0108	0	TRUE	22	MRT40		FALSE	entrez gene/locuslink:6873	taxid:9606	11.3182	22	0			1	0	0		TRUE	0	entrez gene/locuslink:6873		TAF2	0.0737013	22
1604275	0	1	entrez gene/locuslink:CATL(gene name synonym)|entrez gene/locuslink:CTSL1(gene name synonym)|entrez gene/locuslink:MEP(gene name synonym)	biogrid:107894|entrez gene/locuslink:CTSL|entrez gene/locuslink:RP11-65B23.1				0	0.00914	0	TRUE	20	MEP		FALSE	entrez gene/locuslink:1514	taxid:9606	7.2	20	0			1	0	0		TRUE	0	entrez gene/locuslink:1514		CTSL	0.0746988	20
1604278	0	1	entrez gene/locuslink:E4BP4(gene name synonym)|entrez gene/locuslink:IL3BP1(gene name synonym)|entrez gene/locuslink:NF-IL3A(gene name synonym)|entrez gene/locuslink:NFIL3A(gene name synonym)	biogrid:110855|entrez gene/locuslink:NFIL3				0	0.0145	0	TRUE	11	E4BP4		FALSE	entrez gene/locuslink:4783	taxid:9606	3.72727	11	0			1	0	0		TRUE	0	entrez gene/locuslink:4783		NFIL3	0.10101	11
1604312	0	1	entrez gene/locuslink:CP1B(gene name synonym)|entrez gene/locuslink:CYPIB1(gene name synonym)|entrez gene/locuslink:GLC3A(gene name synonym)|entrez gene/locuslink:P4501B1(gene name synonym)	biogrid:107925|entrez gene/locuslink:CYP1B1				0	0.0315	0	TRUE	2	CP1B		FALSE	entrez gene/locuslink:1545	taxid:9606	5	2	0			1	0	0		TRUE	0	entrez gene/locuslink:1545		CYP1B1	0.5	2
1604365	0	1	entrez gene/locuslink:p24gamma3(gene name synonym)|entrez gene/locuslink:p27(gene name synonym)	biogrid:119221|entrez gene/locuslink:TMED7|entrez gene/locuslink:CGI-109				0	0.0111	0	TRUE	6	p27		FALSE	entrez gene/locuslink:51014	taxid:9606	16.6667	6	0			1	0	0		TRUE	0	entrez gene/locuslink:51014		TMED7	0.17603	6
1604394	0	1	entrez gene/locuslink:PHT1(gene name synonym)|entrez gene/locuslink:PTR4(gene name synonym)	biogrid:125714|entrez gene/locuslink:SLC15A4|entrez gene/locuslink:FP12591				0	0.0427	0	TRUE	4	PHT1		FALSE	entrez gene/locuslink:121260	taxid:9606	3.5	4	0			1	0	0		TRUE	0	entrez gene/locuslink:121260		SLC15A4	0.25	4
1604415	0	1	entrez gene/locuslink:RECQL1(gene name synonym)|entrez gene/locuslink:RecQ1(gene name synonym)	biogrid:111897|entrez gene/locuslink:RECQL				0	0.017	0	TRUE	26	RecQ1		FALSE	entrez gene/locuslink:5965	taxid:9606	9.53846	26	0			1	0	0		TRUE	0	entrez gene/locuslink:5965		RECQL	0.0651791	26
1604571	0	1	entrez gene/locuslink:ZNF515(gene name synonym)	biogrid:127988|entrez gene/locuslink:GLIS3				0	0.00725	0	TRUE	8	ZNF515		FALSE	entrez gene/locuslink:169792	taxid:9606	6.875	8	0			1	0	0		TRUE	0	entrez gene/locuslink:169792		GLIS3	0.154605	8
1604593	0	1	entrez gene/locuslink:C7(gene name synonym)|entrez gene/locuslink:IFI10(gene name synonym)|entrez gene/locuslink:INP10(gene name synonym)|entrez gene/locuslink:IP-10(gene name synonym)|entrez gene/locuslink:SCYB10(gene name synonym)|entrez gene/locuslink:crg-2(gene name synonym)|entrez gene/locuslink:gIP-10(gene name synonym)|entrez gene/locuslink:mob-1(gene name synonym)	biogrid:109839|entrez gene/locuslink:CXCL10				0	0.0231	0	TRUE	1	C7		FALSE	entrez gene/locuslink:3627	taxid:9606	2	1	0			1	0	0		TRUE	0	entrez gene/locuslink:3627		CXCL10	0	1
1604681	0	1	entrez gene/locuslink:GCP-1(gene name synonym)|entrez gene/locuslink:GCP1(gene name synonym)|entrez gene/locuslink:IL8(gene name synonym)|entrez gene/locuslink:LECT(gene name synonym)|entrez gene/locuslink:LUCT(gene name synonym)|entrez gene/locuslink:LYNAP(gene name synonym)|entrez gene/locuslink:MDNCF(gene name synonym)|entrez gene/locuslink:MONAP(gene name synonym)|entrez gene/locuslink:NAF(ge…	biogrid:109790|entrez gene/locuslink:CXCL8				0	0.0456	0	TRUE	9	IL8		FALSE	entrez gene/locuslink:3576	taxid:9606	9	9	0			1	0	0		TRUE	0	entrez gene/locuslink:3576		CXCL8	0.137931	9
1604683	0	1	-	biogrid:107832|entrez gene/locuslink:CSK				0	0.0378	0	TRUE	52			FALSE	entrez gene/locuslink:1445	taxid:9606	8.42308	52	0			1	0	0		TRUE	0	entrez gene/locuslink:1445		CSK	0.0401247	52
Supplementary Table 3b: iCTNet derived nodes and edges constituting the enriched genes.

## Sheet: Table_3c
Shared name	Name	Bend_Map_ID	Confidence	Type	PubMed	Data Source
obesity-HOXB5	obesity-HOXB5	74226	high	disease-gene	22484627	GWAS
obesity-HOXB3	obesity-HOXB3	74224	high	disease-gene	22484627	GWAS
obesity-MAF	obesity-MAF	74220	high	disease-gene	19151714	GWAS
obesity-IRS1	obesity-IRS1	74211	high	disease-gene	21706003	GWAS
obesity-DYNLRB2	obesity-DYNLRB2	74206	high	disease-gene	19151714	GWAS
obesity-NYAP2	obesity-NYAP2	74204	high	disease-gene	21706003	GWAS
obesity-FTO	obesity-FTO	74199	high	disease-gene	19151714|23563609|21706003|20421936|21552555|19553259|21544081|18159244	GWAS
obesity-TFAP2B	obesity-TFAP2B	74190	high	disease-gene	19557161|21935397	GWAS
obesity-LYPLAL1	obesity-LYPLAL1	74182	high	disease-gene	19557161	GWAS
obesity-MSRA	obesity-MSRA	74167	high	disease-gene	20421936	GWAS
obesity-PACS1	obesity-PACS1	74165	high	disease-gene	23563609	GWAS
obesity-NRXN3	obesity-NRXN3	74161	high	disease-gene	21552555	GWAS
obesity-PRKCH	obesity-PRKCH	74141	high	disease-gene	23563609	GWAS
obesity-TMEM18	obesity-TMEM18	74119	high	disease-gene	23563609|20421936	GWAS
obesity-OLFM4	obesity-OLFM4	74116	high	disease-gene	22484627	GWAS
obesity-TNKS	obesity-TNKS	74111	high	disease-gene	20421936	GWAS
obesity-FAM150B	obesity-FAM150B	74107	high	disease-gene	23563609|20421936	GWAS
obesity-LEPR	obesity-LEPR	74101	high	disease-gene	23563609	GWAS
obesity-NEGR1	obesity-NEGR1	74097	high	disease-gene	23563609	GWAS
obesity-MC4R	obesity-MC4R	74090	high	disease-gene	19151714|23563609|20421936|22013104	GWAS
type 2 diabetes mellitus-FAH	type 2 diabetes mellitus-FAH	74058	high	disease-gene	20581827	GWAS
type 2 diabetes mellitus-FAF1	type 2 diabetes mellitus-FAF1	74056	high	disease-gene	24509480	GWAS
type 2 diabetes mellitus-KLF14	type 2 diabetes mellitus-KLF14	74054	high	disease-gene	20581827	GWAS
type 2 diabetes mellitus-IRS1	type 2 diabetes mellitus-IRS1	74045	high	disease-gene	20581827|19734900|24509480	GWAS
type 2 diabetes mellitus-ANK1	type 2 diabetes mellitus-ANK1	74041	high	disease-gene	22456796|24509480	GWAS
type 2 diabetes mellitus-BCL6	type 2 diabetes mellitus-BCL6	74039	high	disease-gene	24509480|24465431	GWAS
type 2 diabetes mellitus-UBE2E2-AS1	type 2 diabetes mellitus-UBE2E2-AS1	74033	high	disease-gene	24509480|23945395	GWAS
type 2 diabetes mellitus-C6orf57	type 2 diabetes mellitus-C6orf57	74027	high	disease-gene	21490949	GWAS
type 2 diabetes mellitus-WFS1	type 2 diabetes mellitus-WFS1	74021	high	disease-gene	24509480|19734900|20581827	GWAS
type 2 diabetes mellitus-GRB14	type 2 diabetes mellitus-GRB14	74015	high	disease-gene	21874001|24509480	GWAS
type 2 diabetes mellitus-ZFAND6	type 2 diabetes mellitus-ZFAND6	74013	high	disease-gene	20581827	GWAS
type 2 diabetes mellitus-PTPRD	type 2 diabetes mellitus-PTPRD	74009	high	disease-gene	20174558|21647700	GWAS
type 2 diabetes mellitus-GPSM1	type 2 diabetes mellitus-GPSM1	74007	high	disease-gene	23945395	GWAS
type 2 diabetes mellitus-GRK5	type 2 diabetes mellitus-GRK5	74003	high	disease-gene	22961080	GWAS
type 2 diabetes mellitus-CDC123	type 2 diabetes mellitus-CDC123	73997	high	disease-gene	18372903|24509480|22961080|20862305	GWAS
type 2 diabetes mellitus-SND1	type 2 diabetes mellitus-SND1	73993	high	disease-gene	23532257	GWAS
type 2 diabetes mellitus-PAX4	type 2 diabetes mellitus-PAX4	73985	high	disease-gene	23532257|22158537	GWAS
type 2 diabetes mellitus-VPS33B	type 2 diabetes mellitus-VPS33B	73984	high	disease-gene	20581827|24509480	GWAS
type 2 diabetes mellitus-C15orf38-AP3S2	type 2 diabetes mellitus-C15orf38-AP3S2	73982	high	disease-gene	21874001|24509480|23945395	GWAS
type 2 diabetes mellitus-VPS26A	type 2 diabetes mellitus-VPS26A	73980	high	disease-gene	21874001	GWAS
type 2 diabetes mellitus-BCL11A	type 2 diabetes mellitus-BCL11A	73975	high	disease-gene	20581827|24509480	GWAS
type 2 diabetes mellitus-HNF4A	type 2 diabetes mellitus-HNF4A	73971	high	disease-gene	22158537|21874001|24509480	GWAS
type 2 diabetes mellitus-OASL	type 2 diabetes mellitus-OASL	73967	high	disease-gene	20581827|24509480	GWAS
type 2 diabetes mellitus-LEP	type 2 diabetes mellitus-LEP	73965	high	disease-gene	23945395	GWAS
type 2 diabetes mellitus-LGR5	type 2 diabetes mellitus-LGR5	73963	high	disease-gene	18372903|20581827|17554300	GWAS
type 2 diabetes mellitus-ADAMTS9	type 2 diabetes mellitus-ADAMTS9	73957	high	disease-gene	18372903	GWAS
type 2 diabetes mellitus-HMGA2	type 2 diabetes mellitus-HMGA2	73955	high	disease-gene	20581827|24509480	GWAS
type 2 diabetes mellitus-CAMK1D	type 2 diabetes mellitus-CAMK1D	73951	high	disease-gene	18372903|24509480|22961080|20862305	GWAS
type 2 diabetes mellitus-HMG20A	type 2 diabetes mellitus-HMG20A	73947	high	disease-gene	24509480|21874001|22693455|21490949	GWAS
type 2 diabetes mellitus-R3HDML	type 2 diabetes mellitus-R3HDML	73935	high	disease-gene	22158537|21874001|24509480	GWAS
type 2 diabetes mellitus-TMEM154	type 2 diabetes mellitus-TMEM154	73933	high	disease-gene	24509480	GWAS
type 2 diabetes mellitus-FSCN3	type 2 diabetes mellitus-FSCN3	73931	high	disease-gene	23532257	GWAS
type 2 diabetes mellitus-TCF7L2	type 2 diabetes mellitus-TCF7L2	73929	high	disease-gene	24509480|23300278|20581827|17463249|22693455|23209189|17293876|17463246|19734900|19056611|18372903|23945395|22101970|24390345|17554300|19401414|17460697|17463248|17668382	GWAS
type 2 diabetes mellitus-HNF1B	type 2 diabetes mellitus-HNF1B	73919	high	disease-gene	22961080|24509480|20581827|23945395	GWAS
type 2 diabetes mellitus-HNF1A	type 2 diabetes mellitus-HNF1A	73913	high	disease-gene	20581827|24509480|21573907	GWAS
type 2 diabetes mellitus-GLIS3	type 2 diabetes mellitus-GLIS3	73910	high	disease-gene	22158537|22961080|24509480	GWAS
type 2 diabetes mellitus-C2CD4B	type 2 diabetes mellitus-C2CD4B	73909	high	disease-gene	20818381|20862305|23945395|24509480|21799836	GWAS
type 2 diabetes mellitus-PSMD6	type 2 diabetes mellitus-PSMD6	73907	high	disease-gene	22158537	GWAS
type 2 diabetes mellitus-C2CD4A	type 2 diabetes mellitus-C2CD4A	73904	high	disease-gene	20818381|20862305|23945395|24509480|21799836	GWAS
type 2 diabetes mellitus-ARL15	type 2 diabetes mellitus-ARL15	73902	high	disease-gene	24509480	GWAS
type 2 diabetes mellitus-LAMA1	type 2 diabetes mellitus-LAMA1	73894	high	disease-gene	22693455	GWAS
type 2 diabetes mellitus-SLC30A8	type 2 diabetes mellitus-SLC30A8	73892	high	disease-gene	24509480|19401414|20581827|22693455|17463249|17463248|17463246|17293876|19734900|23945395|17460697|19056611	GWAS
type 2 diabetes mellitus-SLC16A13	type 2 diabetes mellitus-SLC16A13	73880	high	disease-gene	23945395	GWAS
type 2 diabetes mellitus-RAB7B	type 2 diabetes mellitus-RAB7B	73874	high	disease-gene	23670970	GWAS
type 2 diabetes mellitus-MTNR1B	type 2 diabetes mellitus-MTNR1B	73872	high	disease-gene	23575436|20581827|24509480	GWAS
type 2 diabetes mellitus-HHEX	type 2 diabetes mellitus-HHEX	73870	high	disease-gene	24509480|20581827|19401414|17463248|17463246|22693455|23945395|18372903|17293876|17463249|21490949|20862305	GWAS
type 2 diabetes mellitus-MC4R	type 2 diabetes mellitus-MC4R	73858	high	disease-gene	24509480	GWAS
type 2 diabetes mellitus-THADA	type 2 diabetes mellitus-THADA	73856	high	disease-gene	18372903	GWAS
type 2 diabetes mellitus-ZNF648	type 2 diabetes mellitus-ZNF648	73854	high	disease-gene	23982368	GWAS
type 2 diabetes mellitus-FITM2	type 2 diabetes mellitus-FITM2	73850	high	disease-gene	22158537|21874001|24509480	GWAS
type 2 diabetes mellitus-IDE	type 2 diabetes mellitus-IDE	73848	high	disease-gene	24509480|20581827|19401414|17463248|17463246|22693455|23945395|18372903|17293876|17463249|21490949|20862305	GWAS
type 2 diabetes mellitus-CDKN2B	type 2 diabetes mellitus-CDKN2B	73842	high	disease-gene	19401414|24509480|23945395|22961080|17463248|20581827|21573907|22293688|17463246|18372903|19056611|23209189|17463249	GWAS
type 2 diabetes mellitus-CDKN2A	type 2 diabetes mellitus-CDKN2A	73840	high	disease-gene	19401414|24509480|23945395|22961080|17463248|20581827|21573907|22293688|17463246|18372903|19056611|23209189|17463249	GWAS
type 2 diabetes mellitus-GLUL	type 2 diabetes mellitus-GLUL	73838	high	disease-gene	23982368	GWAS
type 2 diabetes mellitus-JAZF1	type 2 diabetes mellitus-JAZF1	73836	high	disease-gene	18372903|24509480|20581827	GWAS
type 2 diabetes mellitus-KIF11	type 2 diabetes mellitus-KIF11	73834	high	disease-gene	24509480|20581827|19401414|17463248|17463246|22693455|23945395|18372903|17293876|17463249|21490949|20862305	GWAS
type 2 diabetes mellitus-ADCY5	type 2 diabetes mellitus-ADCY5	73830	high	disease-gene	24509480|22693455	GWAS
type 2 diabetes mellitus-ZBED3	type 2 diabetes mellitus-ZBED3	73826	high	disease-gene	20581827	GWAS
type 2 diabetes mellitus-RREB1	type 2 diabetes mellitus-RREB1	73818	high	disease-gene	24509480	GWAS
type 2 diabetes mellitus-ADAM30	type 2 diabetes mellitus-ADAM30	73816	high	disease-gene	18372903	GWAS
type 2 diabetes mellitus-NOTCH2	type 2 diabetes mellitus-NOTCH2	73814	high	disease-gene	18372903	GWAS
type 2 diabetes mellitus-IGF2BP2	type 2 diabetes mellitus-IGF2BP2	73812	high	disease-gene	23300278|24509480|17463249|17463248|23945395|18711366|20581827|17463246|22693455|18372903|21573907|19401414	GWAS
type 2 diabetes mellitus-UBE2E2	type 2 diabetes mellitus-UBE2E2	73807	high	disease-gene	24509480|23945395	GWAS
type 2 diabetes mellitus-RBMS1	type 2 diabetes mellitus-RBMS1	73805	high	disease-gene	20418489	GWAS
type 2 diabetes mellitus-EXOC6	type 2 diabetes mellitus-EXOC6	73797	high	disease-gene	24509480|20581827|19401414|17463248|17463246|22693455|23945395|18372903|17293876|17463249|21490949|20862305	GWAS
type 2 diabetes mellitus-GCC1	type 2 diabetes mellitus-GCC1	73795	high	disease-gene	22158537	GWAS
type 2 diabetes mellitus-RASGRP1	type 2 diabetes mellitus-RASGRP1	73793	high	disease-gene	22961080	GWAS
type 2 diabetes mellitus-KCNQ1	type 2 diabetes mellitus-KCNQ1	73792	high	disease-gene	18711367|23945395|19401414|21799836|24509480|20174558|21573907|20581827|24101674|22961080	GWAS
type 2 diabetes mellitus-ARF5	type 2 diabetes mellitus-ARF5	73788	high	disease-gene	23532257	GWAS
type 2 diabetes mellitus-PEPD	type 2 diabetes mellitus-PEPD	73786	high	disease-gene	22158537	GWAS
type 2 diabetes mellitus-SLC26A9	type 2 diabetes mellitus-SLC26A9	73784	high	disease-gene	23670970	GWAS
type 2 diabetes mellitus-ZNF800	type 2 diabetes mellitus-ZNF800	73782	high	disease-gene	22158537	GWAS
type 2 diabetes mellitus-KCNK16	type 2 diabetes mellitus-KCNK16	73780	high	disease-gene	22158537|24509480	GWAS
type 2 diabetes mellitus-PRC1	type 2 diabetes mellitus-PRC1	73778	high	disease-gene	20581827|24509480	GWAS
type 2 diabetes mellitus-KCNJ11	type 2 diabetes mellitus-KCNJ11	73774	high	disease-gene	24509480|17463249|17463248|19056611|17463246|18372903	GWAS
type 2 diabetes mellitus-ZMIZ1	type 2 diabetes mellitus-ZMIZ1	73770	high	disease-gene	24509480	GWAS
type 2 diabetes mellitus-ST6GAL1	type 2 diabetes mellitus-ST6GAL1	73768	high	disease-gene	21874001|24509480	GWAS
type 2 diabetes mellitus-NYAP2	type 2 diabetes mellitus-NYAP2	73766	high	disease-gene	20581827|19734900|24509480	GWAS
type 2 diabetes mellitus-FTO	type 2 diabetes mellitus-FTO	73760	high	disease-gene	22693455|19056611|17463249|24509480|17463248|20581827|17554300|23209189|18372903	GWAS
type 2 diabetes mellitus-TP53INP1	type 2 diabetes mellitus-TP53INP1	73758	high	disease-gene	20581827|24509480	GWAS
type 2 diabetes mellitus-ZFAND3	type 2 diabetes mellitus-ZFAND3	73756	high	disease-gene	22158537	GWAS
type 2 diabetes mellitus-GCK	type 2 diabetes mellitus-GCK	73754	high	disease-gene	23575436	GWAS
type 2 diabetes mellitus-PPP2R2C	type 2 diabetes mellitus-PPP2R2C	73750	high	disease-gene	24509480|19734900|20581827	GWAS
type 2 diabetes mellitus-TSPAN8	type 2 diabetes mellitus-TSPAN8	73742	high	disease-gene	18372903|20581827|17554300	GWAS
type 2 diabetes mellitus-TLE4	type 2 diabetes mellitus-TLE4	73738	high	disease-gene	24509480|20581827	GWAS
type 2 diabetes mellitus-SRR	type 2 diabetes mellitus-SRR	73736	high	disease-gene	20174558	GWAS
type 2 diabetes mellitus-AP3S2	type 2 diabetes mellitus-AP3S2	73730	high	disease-gene	21874001|24509480|23945395	GWAS
type 2 diabetes mellitus-SSR1	type 2 diabetes mellitus-SSR1	73728	high	disease-gene	24509480	GWAS
type 2 diabetes mellitus-CDKAL1	type 2 diabetes mellitus-CDKAL1	73726	high	disease-gene	23575436|17554300|19056611|21490949|24509480|20581827|19401414|23945395|19734900|18372903|17463248|17463246|22693455|18711366|22961080|17460697|17463249	GWAS
type 2 diabetes mellitus-CCNE2	type 2 diabetes mellitus-CCNE2	73721	high	disease-gene	20581827|24509480	GWAS
type 2 diabetes mellitus-MPHOSPH9	type 2 diabetes mellitus-MPHOSPH9	73713	high	disease-gene	24509480	GWAS
type 2 diabetes mellitus-ARAP1	type 2 diabetes mellitus-ARAP1	73703	high	disease-gene	20581827|24509480	GWAS
type 2 diabetes mellitus-LPP	type 2 diabetes mellitus-LPP	73701	high	disease-gene	24509480|24465431	GWAS
type 2 diabetes mellitus-PPARG	type 2 diabetes mellitus-PPARG	73699	high	disease-gene	24509480|17463249|17463248|17463246|20581827|18372903	GWAS
type 2 diabetes mellitus-COBLL1	type 2 diabetes mellitus-COBLL1	73695	high	disease-gene	21874001|24509480	GWAS
type 2 diabetes mellitus-ITGB6	type 2 diabetes mellitus-ITGB6	73689	high	disease-gene	20418489	GWAS
type 2 diabetes mellitus-SPRY2	type 2 diabetes mellitus-SPRY2	73685	high	disease-gene	20862305|24509480	GWAS
type 2 diabetes mellitus-DMRTA1	type 2 diabetes mellitus-DMRTA1	73683	high	disease-gene	19401414|24509480|23945395|22961080|17463248|20581827|21573907|22293688|17463246|18372903|19056611|23209189|17463249	GWAS
gestational diabetes-CDKAL1	gestational diabetes-CDKAL1	73659	high	disease-gene	22233651	GWAS
type 1 diabetes mellitus-C6orf120	type 1 diabetes mellitus-C6orf120	73654	high	disease-gene	21980299	GWAS
type 1 diabetes mellitus-BACH2	type 1 diabetes mellitus-BACH2	73652	high	disease-gene	18978792|19430480|21829393|18840781	GWAS
type 1 diabetes mellitus-CENPO	type 1 diabetes mellitus-CENPO	73648	high	disease-gene	21980299	GWAS
type 1 diabetes mellitus-INS-IGF2	type 1 diabetes mellitus-INS-IGF2	73646	high	disease-gene	17632545|21829393|17554260	GWAS
type 1 diabetes mellitus-PTRHD1	type 1 diabetes mellitus-PTRHD1	73644	high	disease-gene	21980299	GWAS
type 1 diabetes mellitus-LMO7	type 1 diabetes mellitus-LMO7	73642	high	disease-gene	21980299	GWAS
type 1 diabetes mellitus-POMC	type 1 diabetes mellitus-POMC	73638	high	disease-gene	21980299	GWAS
type 1 diabetes mellitus-CENPW	type 1 diabetes mellitus-CENPW	73636	high	disease-gene	19430480	GWAS
type 1 diabetes mellitus-PHTF1	type 1 diabetes mellitus-PHTF1	73634	high	disease-gene	19430480|17554260|18978792|17554300|21829393|17632545	GWAS
type 1 diabetes mellitus-CDK2	type 1 diabetes mellitus-CDK2	73632	high	disease-gene	19430480|17554260|18978792|17554300|18198356|21829393	GWAS
type 1 diabetes mellitus-TRAFD1	type 1 diabetes mellitus-TRAFD1	73630	high	disease-gene	19430480|18978792|22293688|17554260|17554300|21829393	GWAS
type 1 diabetes mellitus-CTSH	type 1 diabetes mellitus-CTSH	73628	high	disease-gene	18978792|19430480	GWAS
type 1 diabetes mellitus-ASCL2	type 1 diabetes mellitus-ASCL2	73626	high	disease-gene	19430480	GWAS
type 1 diabetes mellitus-EFR3B	type 1 diabetes mellitus-EFR3B	73624	high	disease-gene	21980299	GWAS
type 1 diabetes mellitus-CTRB2	type 1 diabetes mellitus-CTRB2	73618	high	disease-gene	19430480	GWAS
type 1 diabetes mellitus-CTRB1	type 1 diabetes mellitus-CTRB1	73614	high	disease-gene	19430480	GWAS
type 1 diabetes mellitus-IL27	type 1 diabetes mellitus-IL27	73608	high	disease-gene	19430480|21829393	GWAS
type 1 diabetes mellitus-CTLA4	type 1 diabetes mellitus-CTLA4	73602	high	disease-gene	19430480|18978792|21829393	GWAS
type 1 diabetes mellitus-SP3	type 1 diabetes mellitus-SP3	73598	high	disease-gene	24029427	GWAS
type 1 diabetes mellitus-ZPBP2	type 1 diabetes mellitus-ZPBP2	73596	high	disease-gene	19430480|21829393	GWAS
type 1 diabetes mellitus-SUOX	type 1 diabetes mellitus-SUOX	73590	high	disease-gene	19430480|17554260|18978792|17554300|18198356|21829393	GWAS
type 1 diabetes mellitus-LIF	type 1 diabetes mellitus-LIF	73588	high	disease-gene	19430480	GWAS
type 1 diabetes mellitus-PRKCQ	type 1 diabetes mellitus-PRKCQ	73586	high	disease-gene	18978792|19430480	GWAS
type 1 diabetes mellitus-INS	type 1 diabetes mellitus-INS	73584	high	disease-gene	17632545|21829393|19430480|17554260	GWAS
type 1 diabetes mellitus-IFIH1	type 1 diabetes mellitus-IFIH1	73580	high	disease-gene	17554260|19430480|21829393	GWAS
type 1 diabetes mellitus-NAA25	type 1 diabetes mellitus-NAA25	73578	high	disease-gene	19430480|18978792|22293688|17554260|17554300|21829393	GWAS
type 1 diabetes mellitus-COBL	type 1 diabetes mellitus-COBL	73576	high	disease-gene	19430480	GWAS
type 1 diabetes mellitus-PTPN22	type 1 diabetes mellitus-PTPN22	73574	high	disease-gene	19430480|17554260|18978792|17554300|21829393|17632545	GWAS
type 1 diabetes mellitus-PTPN2	type 1 diabetes mellitus-PTPN2	73572	high	disease-gene	19430480|17554260|21829393|18978792	GWAS
type 1 diabetes mellitus-TCTE3	type 1 diabetes mellitus-TCTE3	73568	high	disease-gene	21980299	GWAS
type 1 diabetes mellitus-UBASH3A	type 1 diabetes mellitus-UBASH3A	73566	high	disease-gene	19430480|18840781|21829393	GWAS	OMIM
type 1 diabetes mellitus-RPS26	type 1 diabetes mellitus-RPS26	73564	high	disease-gene	19430480|17554260|18978792|17554300|18198356|21829393	GWAS
type 1 diabetes mellitus-PTPN11	type 1 diabetes mellitus-PTPN11	73562	high	disease-gene	19430480|18978792|22293688|17554260|17554300|21829393	GWAS
type 1 diabetes mellitus-ORMDL3	type 1 diabetes mellitus-ORMDL3	73558	high	disease-gene	19430480|21829393	GWAS
type 1 diabetes mellitus-SH2B3	type 1 diabetes mellitus-SH2B3	73556	high	disease-gene	19430480|18978792|22293688|17554260|17554300|21829393	GWAS	OMIM
type 1 diabetes mellitus-DNMT3A	type 1 diabetes mellitus-DNMT3A	73552	high	disease-gene	21980299	GWAS
type 1 diabetes mellitus-CD69	type 1 diabetes mellitus-CD69	73550	high	disease-gene	19430480|17554300	GWAS
type 1 diabetes mellitus-TYK2	type 1 diabetes mellitus-TYK2	73548	high	disease-gene	19966805|21829393	GWAS
type 1 diabetes mellitus-CUX2	type 1 diabetes mellitus-CUX2	73542	high	disease-gene	19430480|18978792|22293688|17554260|17554300|21829393	GWAS
type 1 diabetes mellitus-CLECL1	type 1 diabetes mellitus-CLECL1	73538	high	disease-gene	19430480|17554300	GWAS	OMIM
type 1 diabetes mellitus-SIRPG	type 1 diabetes mellitus-SIRPG	73534	high	disease-gene	19430480	GWAS
type 1 diabetes mellitus-PRKD2	type 1 diabetes mellitus-PRKD2	73532	high	disease-gene	19430480	GWAS
type 1 diabetes mellitus-SMIM20	type 1 diabetes mellitus-SMIM20	73530	high	disease-gene	19430480	GWAS
type 1 diabetes mellitus-GSDMB	type 1 diabetes mellitus-GSDMB	73528	high	disease-gene	19430480|21829393	GWAS
type 1 diabetes mellitus-CEP76	type 1 diabetes mellitus-CEP76	73518	high	disease-gene	19430480|17554260|21829393|18978792	GWAS
type 1 diabetes mellitus-IKZF4	type 1 diabetes mellitus-IKZF4	73514	high	disease-gene	19430480|17554260|18978792|17554300|18198356|21829393	GWAS
type 1 diabetes mellitus-IL2RA	type 1 diabetes mellitus-IL2RA	73510	high	disease-gene	19430480|22293688|21829393|18978792	GWAS
type 1 diabetes mellitus-FAM120B	type 1 diabetes mellitus-FAM120B	73508	high	disease-gene	21980299	GWAS	OMIM
type 1 diabetes mellitus-IL2	type 1 diabetes mellitus-IL2	73506	high	disease-gene	19430480|21829393|17554300	GWAS
type 1 diabetes mellitus-ERBB3	type 1 diabetes mellitus-ERBB3	73502	high	disease-gene	19430480|17554260|18978792|17554300|18198356|21829393	GWAS
type 1 diabetes mellitus-SMARCE1	type 1 diabetes mellitus-SMARCE1	73498	high	disease-gene	19430480	GWAS
type 1 diabetes mellitus-HLA-E	type 1 diabetes mellitus-HLA-E	73494	high	disease-gene	17554300|18978792	GWAS
type 1 diabetes mellitus-GLIS3	type 1 diabetes mellitus-GLIS3	73490	high	disease-gene	19430480|18840781	GWAS	OMIM
type 1 diabetes mellitus-DLL1	type 1 diabetes mellitus-DLL1	73488	high	disease-gene	21980299	GWAS
type 1 diabetes mellitus-RBPJ	type 1 diabetes mellitus-RBPJ	73486	high	disease-gene	19430480	GWAS
type 1 diabetes mellitus-DLK1	type 1 diabetes mellitus-DLK1	73484	high	disease-gene	19966805	GWAS
type 1 diabetes mellitus-CLEC16A	type 1 diabetes mellitus-CLEC16A	73478	high	disease-gene	17554260|19430480|18978792|17632545|21829393|17554300	GWAS
type 1 diabetes mellitus-ZFP36L1	type 1 diabetes mellitus-ZFP36L1	73474	high	disease-gene	19430480	GWAS
type 1 diabetes mellitus-DNAJC27	type 1 diabetes mellitus-DNAJC27	73472	high	disease-gene	21980299	GWAS
type 1 diabetes mellitus-HLA-DQA1	type 1 diabetes mellitus-HLA-DQA1	73470	high	disease-gene	17554300|18978792	GWAS
type 1 diabetes mellitus-PHF10	type 1 diabetes mellitus-PHF10	73468	high	disease-gene	21980299	GWAS
type 1 diabetes mellitus-IL10	type 1 diabetes mellitus-IL10	73464	high	disease-gene	19430480|21829393	GWAS
type 1 diabetes mellitus-KIAA1109	type 1 diabetes mellitus-KIAA1109	73460	high	disease-gene	19430480|21829393|17554300	GWAS
type 1 diabetes mellitus-RTL1	type 1 diabetes mellitus-RTL1	73458	high	disease-gene	19966805	GWAS	OMIM
type 1 diabetes mellitus-CCR7	type 1 diabetes mellitus-CCR7	73456	high	disease-gene	19430480	GWAS	OMIM
type 1 diabetes mellitus-SKAP2	type 1 diabetes mellitus-SKAP2	73454	high	disease-gene	19430480	GWAS	OMIM
type 1 diabetes mellitus-DIO3	type 1 diabetes mellitus-DIO3	73452	high	disease-gene	19966805	GWAS
type 1 diabetes mellitus-SSTR3	type 1 diabetes mellitus-SSTR3	73448	high	disease-gene	18978792|19430480	GWAS
type 1 diabetes mellitus-TBP	type 1 diabetes mellitus-TBP	73446	high	disease-gene	21980299	GWAS
type 1 diabetes mellitus-PSMB1	type 1 diabetes mellitus-PSMB1	73444	high	disease-gene	21980299	GWAS
type 1 diabetes mellitus-CD226	type 1 diabetes mellitus-CD226	73442	high	disease-gene	17554260|21829393	GWAS
type 1 diabetes mellitus-RAB5B	type 1 diabetes mellitus-RAB5B	73438	high	disease-gene	19430480|17554260|18978792|17554300|18198356|21829393	GWAS
type 1 diabetes mellitus-RBM17	type 1 diabetes mellitus-RBM17	73436	high	disease-gene	19430480|22293688|21829393|18978792	GWAS	OMIM
type 1 diabetes mellitus-RNLS	type 1 diabetes mellitus-RNLS	73434	high	disease-gene	19430480	GWAS
type 1 diabetes mellitus-NUPR1	type 1 diabetes mellitus-NUPR1	73430	high	disease-gene	19430480|21829393	GWAS
type 1 diabetes mellitus-CDCA7	type 1 diabetes mellitus-CDCA7	73428	high	disease-gene	24029427	GWAS	OMIM
type 1 diabetes mellitus-CLEC2D	type 1 diabetes mellitus-CLEC2D	73422	high	disease-gene	19430480|17554300	GWAS
type 1 diabetes mellitus-C1QTNF6	type 1 diabetes mellitus-C1QTNF6	73420	high	disease-gene	18978792|19430480|21829393	GWAS
type 1 diabetes mellitus-C14orf177	type 1 diabetes mellitus-C14orf177	73418	high	disease-gene	19430480	GWAS
type 1 diabetes mellitus-WDR27	type 1 diabetes mellitus-WDR27	73414	high	disease-gene	21980299	GWAS
obesity-WWOX	obesity-WWOX	74230	low	disease-gene	21552555	GWAS
obesity-MACROD2	obesity-MACROD2	74228	low	disease-gene	19553259	GWAS
obesity-CAMK1G	obesity-CAMK1G	74222	low	disease-gene	21935397	GWAS
obesity-PTER	obesity-PTER	74218	low	disease-gene	19151714	GWAS
obesity-PROX1	obesity-PROX1	74216	low	disease-gene	23818313	GWAS
obesity-TCF4	obesity-TCF4	74215	low	disease-gene	23563609	GWAS
obesity-ZNF248	obesity-ZNF248	74213	low	disease-gene	19553259	GWAS
obesity-MUC15	obesity-MUC15	74210	low	disease-gene	19553259	GWAS
obesity-MTX3	obesity-MTX3	74208	low	disease-gene	23818313	GWAS
obesity-SCNN1A	obesity-SCNN1A	74201	low	disease-gene	23563609	GWAS
obesity-MLN	obesity-MLN	74196	low	disease-gene	19553259	GWAS
obesity-CMYA5	obesity-CMYA5	74194	low	disease-gene	23818313	GWAS
obesity-FOXF1	obesity-FOXF1	74192	low	disease-gene	23563609	GWAS	OMIM
obesity-ASAH1	obesity-ASAH1	74188	low	disease-gene	21552555	GWAS
obesity-NAT1	obesity-NAT1	74186	low	disease-gene	21552555	GWAS
obesity-NPC1	obesity-NPC1	74184	low	disease-gene	19151714	GWAS
obesity-PCDH9	obesity-PCDH9	74181	low	disease-gene	21552555	GWAS
obesity-KIAA1217	obesity-KIAA1217	74179	low	disease-gene	23563609	GWAS
obesity-EML6	obesity-EML6	74177	low	disease-gene	19553259	GWAS
obesity-FAM169B	obesity-FAM169B	74175	low	disease-gene	21935397	GWAS
obesity-TRAM1L1	obesity-TRAM1L1	74173	low	disease-gene	19553259	GWAS
obesity-OTUD1	obesity-OTUD1	74171	low	disease-gene	23563609	GWAS
obesity-RFTN1	obesity-RFTN1	74157	low	disease-gene	19553259	GWAS
obesity-MDFIC	obesity-MDFIC	74155	low	disease-gene	23818313	GWAS
obesity-FARS2	obesity-FARS2	74153	low	disease-gene	23563609	GWAS
obesity-NRP2	obesity-NRP2	74151	low	disease-gene	19553259	GWAS	OMIM
obesity-PRMT6	obesity-PRMT6	74149	low	disease-gene	23563609	GWAS
obesity-UBE2E3	obesity-UBE2E3	74147	low	disease-gene	21552555	GWAS
obesity-TBCE	obesity-TBCE	74145	low	disease-gene	19557161	GWAS
obesity-LHFPL3	obesity-LHFPL3	74143	low	disease-gene	21552555	GWAS
obesity-ARRDC4	obesity-ARRDC4	74139	low	disease-gene	21935397	GWAS
obesity-ALPK1	obesity-ALPK1	74137	low	disease-gene	22484627	GWAS
obesity-ANO3	obesity-ANO3	74135	low	disease-gene	19553259	GWAS	OMIM
obesity-INHBB	obesity-INHBB	74133	low	disease-gene	21552555	GWAS
obesity-SDCCAG8	obesity-SDCCAG8	74131	low	disease-gene	20421936	GWAS
obesity-MTRNR2L7	obesity-MTRNR2L7	74129	low	disease-gene	19553259	GWAS
obesity-MRPS22	obesity-MRPS22	74127	low	disease-gene	22013104	GWAS
obesity-CCDC77	obesity-CCDC77	74125	low	disease-gene	23563609	GWAS
obesity-PAX5	obesity-PAX5	74123	low	disease-gene	22013104	GWAS
obesity-PITPNB	obesity-PITPNB	74121	low	disease-gene	21552555	GWAS	OMIM
obesity-MTNR1A	obesity-MTNR1A	74118	low	disease-gene	21552555	GWAS
obesity-ITPR3	obesity-ITPR3	74114	low	disease-gene	19553259	GWAS
obesity-SOX6	obesity-SOX6	74113	low	disease-gene	19714249	GWAS
obesity-FBN2	obesity-FBN2	74092	low	disease-gene	19553259	GWAS
obesity-RGS6	obesity-RGS6	74089	low	disease-gene	21935397	GWAS	OMIM
obesity-NINJ1	obesity-NINJ1	74087	low	disease-gene	23563609	GWAS
obesity-PRF1	obesity-PRF1	74085	low	disease-gene	19553259	GWAS
obesity-INO80D	obesity-INO80D	74083	low	disease-gene	19553259	GWAS
obesity-KCNMA1	obesity-KCNMA1	74081	low	disease-gene	21708048	GWAS
obesity-FAT1	obesity-FAT1	74079	low	disease-gene	21552555	GWAS
obesity-CWC22	obesity-CWC22	74077	low	disease-gene	21552555	GWAS
obesity-BDNF	obesity-BDNF	74075	low	disease-gene	21708048	GWAS
obesity-RARB	obesity-RARB	74073	low	disease-gene	19553259	GWAS
obesity-SPRY2	obesity-SPRY2	74071	low	disease-gene	21706003	GWAS
obesity-RTN4	obesity-RTN4	74070	low	disease-gene	19553259	GWAS
type 2 diabetes mellitus-PLEKHA1	type 2 diabetes mellitus-PLEKHA1	74062	low	disease-gene	24509480	GWAS
type 2 diabetes mellitus-TGFBR3	type 2 diabetes mellitus-TGFBR3	74060	low	disease-gene	23209189	GWAS
type 2 diabetes mellitus-WNT5A	type 2 diabetes mellitus-WNT5A	74052	low	disease-gene	17554300	GWAS
type 2 diabetes mellitus-CENPW	type 2 diabetes mellitus-CENPW	74050	low	disease-gene	24509480	GWAS
type 2 diabetes mellitus-GABRA4	type 2 diabetes mellitus-GABRA4	74047	low	disease-gene	23937595	GWAS
type 2 diabetes mellitus-TCERG1L	type 2 diabetes mellitus-TCERG1L	74043	low	disease-gene	21490949	GWAS
type 2 diabetes mellitus-PALM2	type 2 diabetes mellitus-PALM2	74037	low	disease-gene	22456796	GWAS
type 2 diabetes mellitus-WISP1	type 2 diabetes mellitus-WISP1	74035	low	disease-gene	23300278	GWAS
type 2 diabetes mellitus-C10orf35	type 2 diabetes mellitus-C10orf35	74031	low	disease-gene	24509480	GWAS
type 2 diabetes mellitus-MARCH1	type 2 diabetes mellitus-MARCH1	74029	low	disease-gene	21490949	GWAS
type 2 diabetes mellitus-LYPLAL1	type 2 diabetes mellitus-LYPLAL1	74019	low	disease-gene	24509480	GWAS
type 2 diabetes mellitus-F3	type 2 diabetes mellitus-F3	74017	low	disease-gene	22238593	GWAS
type 2 diabetes mellitus-RBM38	type 2 diabetes mellitus-RBM38	74011	low	disease-gene	23300278	GWAS
type 2 diabetes mellitus-CCDC102A	type 2 diabetes mellitus-CCDC102A	74005	low	disease-gene	23137000	GWAS
type 2 diabetes mellitus-LRTM1	type 2 diabetes mellitus-LRTM1	74001	low	disease-gene	17554300	GWAS
type 2 diabetes mellitus-BARX2	type 2 diabetes mellitus-BARX2	73999	low	disease-gene	22238593	GWAS
type 2 diabetes mellitus-DCDC2C	type 2 diabetes mellitus-DCDC2C	73995	low	disease-gene	21490949	GWAS
type 2 diabetes mellitus-DOK2	type 2 diabetes mellitus-DOK2	73991	low	disease-gene	24974787	GWAS
type 2 diabetes mellitus-ARMS2	type 2 diabetes mellitus-ARMS2	73989	low	disease-gene	24509480	GWAS
type 2 diabetes mellitus-ETV1	type 2 diabetes mellitus-ETV1	73973	low	disease-gene	24509480	GWAS
type 2 diabetes mellitus-PCBD2	type 2 diabetes mellitus-PCBD2	73969	low	disease-gene	24509480	GWAS
type 2 diabetes mellitus-GPR45	type 2 diabetes mellitus-GPR45	73961	low	disease-gene	17668382	GWAS
type 2 diabetes mellitus-ZPLD1	type 2 diabetes mellitus-ZPLD1	73953	low	disease-gene	21490949	GWAS	OMIM
type 2 diabetes mellitus-HIGD1C	type 2 diabetes mellitus-HIGD1C	73949	low	disease-gene	17554300	GWAS
type 2 diabetes mellitus-VEGFA	type 2 diabetes mellitus-VEGFA	73943	low	disease-gene	24509480|18372903	GWAS
type 2 diabetes mellitus-DNER	type 2 diabetes mellitus-DNER	73941	low	disease-gene	24101674	GWAS
type 2 diabetes mellitus-PTHLH	type 2 diabetes mellitus-PTHLH	73939	low	disease-gene	24509480	GWAS
type 2 diabetes mellitus-RHOU	type 2 diabetes mellitus-RHOU	73937	low	disease-gene	23300278	GWAS
type 2 diabetes mellitus-AKAP2	type 2 diabetes mellitus-AKAP2	73927	low	disease-gene	22456796	GWAS
type 2 diabetes mellitus-PTEN	type 2 diabetes mellitus-PTEN	73925	low	disease-gene	24509480	GWAS	OMIM
type 2 diabetes mellitus-IL20RA	type 2 diabetes mellitus-IL20RA	73923	low	disease-gene	24509480	GWAS
type 2 diabetes mellitus-CTCFL	type 2 diabetes mellitus-CTCFL	73917	low	disease-gene	23300278	GWAS
type 2 diabetes mellitus-MUSK	type 2 diabetes mellitus-MUSK	73912	low	disease-gene	23386860	GWAS
type 2 diabetes mellitus-DLK1	type 2 diabetes mellitus-DLK1	73905	low	disease-gene	21573907	GWAS
type 2 diabetes mellitus-ACMSD	type 2 diabetes mellitus-ACMSD	73900	low	disease-gene	23209189	GWAS
type 2 diabetes mellitus-NTF3	type 2 diabetes mellitus-NTF3	73898	low	disease-gene	24974787	GWAS
type 2 diabetes mellitus-RNF6	type 2 diabetes mellitus-RNF6	73896	low	disease-gene	24509480	GWAS
type 2 diabetes mellitus-DCD	type 2 diabetes mellitus-DCD	73890	low	disease-gene	18372903	GWAS
type 2 diabetes mellitus-CETN3	type 2 diabetes mellitus-CETN3	73888	low	disease-gene	19734900	GWAS
type 2 diabetes mellitus-AGR2	type 2 diabetes mellitus-AGR2	73886	low	disease-gene	23386860	GWAS
type 2 diabetes mellitus-PEX5L	type 2 diabetes mellitus-PEX5L	73884	low	disease-gene	21490949	GWAS
type 2 diabetes mellitus-COX7B2	type 2 diabetes mellitus-COX7B2	73882	low	disease-gene	23937595	GWAS
type 2 diabetes mellitus-CRHR2	type 2 diabetes mellitus-CRHR2	73878	low	disease-gene	24509480	GWAS
type 2 diabetes mellitus-TMEM155	type 2 diabetes mellitus-TMEM155	73876	low	disease-gene	17554300	GWAS
type 2 diabetes mellitus-TMEM163	type 2 diabetes mellitus-TMEM163	73868	low	disease-gene	23209189	GWAS
type 2 diabetes mellitus-DGKB	type 2 diabetes mellitus-DGKB	73866	low	disease-gene	24509480	GWAS
type 2 diabetes mellitus-CR2	type 2 diabetes mellitus-CR2	73864	low	disease-gene	21490949	GWAS
type 2 diabetes mellitus-GALNT18	type 2 diabetes mellitus-GALNT18	73860	low	disease-gene	22238593	GWAS
type 2 diabetes mellitus-SLC35D3	type 2 diabetes mellitus-SLC35D3	73846	low	disease-gene	24509480	GWAS
type 2 diabetes mellitus-PROX1	type 2 diabetes mellitus-PROX1	73832	low	disease-gene	24509480	GWAS
type 2 diabetes mellitus-SYN2	type 2 diabetes mellitus-SYN2	73828	low	disease-gene	20581827|18372903	GWAS
type 2 diabetes mellitus-SYK	type 2 diabetes mellitus-SYK	73824	low	disease-gene	22456796	GWAS
type 2 diabetes mellitus-LINGO2	type 2 diabetes mellitus-LINGO2	73820	low	disease-gene	24390345	GWAS
type 2 diabetes mellitus-TNRC6A	type 2 diabetes mellitus-TNRC6A	73811	low	disease-gene	23386860	GWAS
type 2 diabetes mellitus-MAP3K1	type 2 diabetes mellitus-MAP3K1	73809	low	disease-gene	23209189	GWAS
type 2 diabetes mellitus-GIPR	type 2 diabetes mellitus-GIPR	73803	low	disease-gene	24509480	GWAS
type 2 diabetes mellitus-TMEM18	type 2 diabetes mellitus-TMEM18	73801	low	disease-gene	24509480	GWAS
type 2 diabetes mellitus-MRPS9	type 2 diabetes mellitus-MRPS9	73799	low	disease-gene	17668382	GWAS
type 2 diabetes mellitus-GFRA2	type 2 diabetes mellitus-GFRA2	73790	low	disease-gene	24974787	GWAS
type 2 diabetes mellitus-LPIN2	type 2 diabetes mellitus-LPIN2	73776	low	disease-gene	21490949	GWAS
type 2 diabetes mellitus-SVEP1	type 2 diabetes mellitus-SVEP1	73772	low	disease-gene	23386860	GWAS
type 2 diabetes mellitus-TMEM45B	type 2 diabetes mellitus-TMEM45B	73764	low	disease-gene	22238593	GWAS
type 2 diabetes mellitus-AGR3	type 2 diabetes mellitus-AGR3	73762	low	disease-gene	23386860	GWAS
type 2 diabetes mellitus-NXN	type 2 diabetes mellitus-NXN	73748	low	disease-gene	23300278	GWAS
type 2 diabetes mellitus-KCNA5	type 2 diabetes mellitus-KCNA5	73744	low	disease-gene	24974787	GWAS
type 2 diabetes mellitus-KLHL42	type 2 diabetes mellitus-KLHL42	73740	low	disease-gene	24509480	GWAS
type 2 diabetes mellitus-TLE1	type 2 diabetes mellitus-TLE1	73734	low	disease-gene	24509480	GWAS
type 2 diabetes mellitus-SGCD	type 2 diabetes mellitus-SGCD	73725	low	disease-gene	23300278	GWAS
type 2 diabetes mellitus-SULT4A1	type 2 diabetes mellitus-SULT4A1	73723	low	disease-gene	23386860	GWAS
type 2 diabetes mellitus-ZNF608	type 2 diabetes mellitus-ZNF608	73719	low	disease-gene	24465431	GWAS
type 2 diabetes mellitus-RNMTL1	type 2 diabetes mellitus-RNMTL1	73717	low	disease-gene	23300278	GWAS
type 2 diabetes mellitus-TIMP4	type 2 diabetes mellitus-TIMP4	73711	low	disease-gene	20581827|18372903	GWAS
type 2 diabetes mellitus-FAM150B	type 2 diabetes mellitus-FAM150B	73709	low	disease-gene	24509480	GWAS
type 2 diabetes mellitus-PCNXL2	type 2 diabetes mellitus-PCNXL2	73707	low	disease-gene	21490949	GWAS
type 2 diabetes mellitus-ANXA5	type 2 diabetes mellitus-ANXA5	73705	low	disease-gene	17554300	GWAS
type 2 diabetes mellitus-PCK1	type 2 diabetes mellitus-PCK1	73697	low	disease-gene	23300278	GWAS
type 2 diabetes mellitus-PPARD	type 2 diabetes mellitus-PPARD	73693	low	disease-gene	23137000	GWAS
type 2 diabetes mellitus-SLC44A3	type 2 diabetes mellitus-SLC44A3	73691	low	disease-gene	22238593	GWAS
type 2 diabetes mellitus-HUNK	type 2 diabetes mellitus-HUNK	73687	low	disease-gene	21490949	GWAS
gestational diabetes-IGF2BP2	gestational diabetes-IGF2BP2	73657	low	disease-gene	22233651	GWAS
type 1 diabetes mellitus-ADAD1	type 1 diabetes mellitus-ADAD1	73650	low	disease-gene	21829393|17554300	GWAS
type 1 diabetes mellitus-NCOA1	type 1 diabetes mellitus-NCOA1	73640	low	disease-gene	18978792	GWAS
type 1 diabetes mellitus-PHACTR2	type 1 diabetes mellitus-PHACTR2	73622	low	disease-gene	22704111	GWAS
type 1 diabetes mellitus-LPAR3	type 1 diabetes mellitus-LPAR3	73616	low	disease-gene	18840781	GWAS
type 1 diabetes mellitus-CAPSL	type 1 diabetes mellitus-CAPSL	73612	low	disease-gene	17554260	GWAS
type 1 diabetes mellitus-FOSL2	type 1 diabetes mellitus-FOSL2	73610	low	disease-gene	21980299	GWAS
type 1 diabetes mellitus-SLC25A36	type 1 diabetes mellitus-SLC25A36	73606	low	disease-gene	22704111	GWAS
type 1 diabetes mellitus-F13B	type 1 diabetes mellitus-F13B	73604	low	disease-gene	22704111	GWAS
type 1 diabetes mellitus-PGM1	type 1 diabetes mellitus-PGM1	73600	low	disease-gene	19430480	GWAS
type 1 diabetes mellitus-HPSE2	type 1 diabetes mellitus-HPSE2	73594	low	disease-gene	21980299	GWAS
type 1 diabetes mellitus-IL25	type 1 diabetes mellitus-IL25	73592	low	disease-gene	21980299	GWAS
type 1 diabetes mellitus-RMI2	type 1 diabetes mellitus-RMI2	73582	low	disease-gene	18978792	GWAS
type 1 diabetes mellitus-TNP2	type 1 diabetes mellitus-TNP2	73570	low	disease-gene	18978792	GWAS
type 1 diabetes mellitus-COLEC10	type 1 diabetes mellitus-COLEC10	73560	low	disease-gene	21980299	GWAS
type 1 diabetes mellitus-PRM3	type 1 diabetes mellitus-PRM3	73554	low	disease-gene	18978792	GWAS
type 1 diabetes mellitus-RASGRP1	type 1 diabetes mellitus-RASGRP1	73544	low	disease-gene	21829393|18840781	GWAS
type 1 diabetes mellitus-ALCAM	type 1 diabetes mellitus-ALCAM	73540	low	disease-gene	22704111	GWAS
type 1 diabetes mellitus-FSTL4	type 1 diabetes mellitus-FSTL4	73536	low	disease-gene	17554300	GWAS
type 1 diabetes mellitus-IL7R	type 1 diabetes mellitus-IL7R	73526	low	disease-gene	17554260	GWAS
type 1 diabetes mellitus-TNFRSF11B	type 1 diabetes mellitus-TNFRSF11B	73524	low	disease-gene	21980299	GWAS
type 1 diabetes mellitus-DNAH2	type 1 diabetes mellitus-DNAH2	73522	low	disease-gene	19430480	GWAS
type 1 diabetes mellitus-IL2RB	type 1 diabetes mellitus-IL2RB	73512	low	disease-gene	21829393	GWAS
type 1 diabetes mellitus-PDK1	type 1 diabetes mellitus-PDK1	73504	low	disease-gene	22704111	GWAS
type 1 diabetes mellitus-FGF4	type 1 diabetes mellitus-FGF4	73496	low	disease-gene	21980299	GWAS
type 1 diabetes mellitus-FGF3	type 1 diabetes mellitus-FGF3	73492	low	disease-gene	21980299	GWAS
type 1 diabetes mellitus-STAC	type 1 diabetes mellitus-STAC	73482	low	disease-gene	22704111	GWAS
type 1 diabetes mellitus-GP2	type 1 diabetes mellitus-GP2	73480	low	disease-gene	19430480	GWAS
type 1 diabetes mellitus-GBE1	type 1 diabetes mellitus-GBE1	73476	low	disease-gene	22704111	GWAS
type 1 diabetes mellitus-FCRL3	type 1 diabetes mellitus-FCRL3	73466	low	disease-gene	21829393	GWAS
type 1 diabetes mellitus-AFF3	type 1 diabetes mellitus-AFF3	73462	low	disease-gene	17554260	GWAS
type 1 diabetes mellitus-DCLK3	type 1 diabetes mellitus-DCLK3	73440	low	disease-gene	22704111	GWAS
type 1 diabetes mellitus-UMOD	type 1 diabetes mellitus-UMOD	73424	low	disease-gene	19430480	GWAS
type 1 diabetes mellitus-C15orf53	type 1 diabetes mellitus-C15orf53	73416	low	disease-gene	21829393|18840781	GWAS
ASAH1-CAMK1D	ASAH1-CAMK1D	74308		ppi
KIAA1217-GCC1	KIAA1217-GCC1	74319		ppi
AGRP-GHRL	AGRP-GHRL	74275		ppi
AGRP-MC4R	AGRP-MC4R	74238		ppi
PRMT6-HMGA2	PRMT6-HMGA2	74324		ppi
UBE2E3-KLHL42	UBE2E3-KLHL42	74281		ppi
PRKCH-PTPN11	PRKCH-PTPN11	74242		ppi
PAX5-TLE4	PAX5-TLE4	74296		ppi
PAX5-TBP	PAX5-TBP	74292		ppi
MTNR1A-MTNR1B	MTNR1A-MTNR1B	74273		ppi
LEPR-PTPN11	LEPR-PTPN11	74261		ppi
RARB-NCOA1	RARB-NCOA1	74283		ppi
obesity-POMC	obesity-POMC	74214		disease-gene		OMIM
obesity-UCP3	obesity-UCP3	74203		disease-gene		OMIM
obesity-UCP1	obesity-UCP1	74198		disease-gene		OMIM
obesity-GHRL	obesity-GHRL	74169		disease-gene		OMIM
obesity-AGRP	obesity-AGRP	74163		disease-gene		OMIM
obesity-PPARGC1B	obesity-PPARGC1B	74159		disease-gene		OMIM
obesity-SDC3	obesity-SDC3	74109		disease-gene		OMIM
obesity-ADRB3	obesity-ADRB3	74106		disease-gene		OMIM
obesity-ADRB2	obesity-ADRB2	74104		disease-gene		OMIM
obesity-ENPP1	obesity-ENPP1	74102		disease-gene		OMIM
obesity-NR0B2	obesity-NR0B2	74099		disease-gene		OMIM
obesity-PYY	obesity-PYY	74095		disease-gene		OMIM
obesity-PPARG	obesity-PPARG	74093		disease-gene		OMIM
obesity-CARTPT	obesity-CARTPT	74068		disease-gene		OMIM
obesity-SIM1	obesity-SIM1	74066		disease-gene		OMIM
IRS1-IRS2	IRS1-IRS2	74320		ppi
IRS1-PTPN1	IRS1-PTPN1	74291		ppi
IRS1-TYK2	IRS1-TYK2	74278		ppi
IRS1-PRKCQ	IRS1-PRKCQ	74263		ppi
IRS1-PTPN11	IRS1-PTPN11	74252		ppi
ANK1-ITPR3	ANK1-ITPR3	74259		ppi
BCL6-BACH2	BCL6-BACH2	74290		ppi
PDX1-NEUROD1	PDX1-NEUROD1	74306		ppi
GRB14-IRS1	GRB14-IRS1	74300		ppi
GRK5-RBMS1	GRK5-RBMS1	74293		ppi
GRK5-CWC22	GRK5-CWC22	74256		ppi
SND1-RBPJ	SND1-RBPJ	74254		ppi
PTPN1-TYK2	PTPN1-TYK2	74279		ppi
BCL11A-BCL6	BCL11A-BCL6	74257		ppi
HNF4A-NCOA1	HNF4A-NCOA1	74317		ppi
HNF4A-NR0B2	HNF4A-NR0B2	74309		ppi
HNF4A-HNF1A	HNF4A-HNF1A	74288		ppi
HNF4A-PROX1	HNF4A-PROX1	74271		ppi
LEP-GHRL	LEP-GHRL	74311		ppi
LEP-LEPR	LEP-LEPR	74239		ppi
HMGA1-PRMT6	HMGA1-PRMT6	74313		ppi
HMGA1-IL2	HMGA1-IL2	74303		ppi
HMGA1-IL2RA	HMGA1-IL2RA	74280		ppi
HMGA1-HNF1A	HMGA1-HNF1A	74240		ppi
AKT2-SLC2A4	AKT2-SLC2A4	74294		ppi
AKT2-GRK5	AKT2-GRK5	74247		ppi
VEGFA-NRP2	VEGFA-NRP2	74246		ppi
NTF3-BDNF	NTF3-BDNF	74314		ppi
HHEX-TLE1	HHEX-TLE1	74287		ppi
MC4R-POMC	MC4R-POMC	74268		ppi
IDE-INS	IDE-INS	74262		ppi
GLUL-PPARD	GLUL-PPARD	74298		ppi
KCNJ11-ABCC8	KCNJ11-ABCC8	74248		ppi
GCK-INS	GCK-INS	74253		ppi
NEUROD1-RREB1	NEUROD1-RREB1	74315		ppi
NEUROD1-TCF4	NEUROD1-TCF4	74244		ppi
PPARG-NCOA1	PPARG-NCOA1	74250		ppi
PPARD-BCL6	PPARD-BCL6	74304		ppi
PPARD-NR0B2	PPARD-NR0B2	74301		ppi
PPARD-PROX1	PPARD-PROX1	74285		ppi
PPARD-NCOA1	PPARD-NCOA1	74270		ppi
SPRY2-PTPN11	SPRY2-PTPN11	74274		ppi
SPRY2-UBASH3A	SPRY2-UBASH3A	74272		ppi
type 2 diabetes mellitus-IRS2	type 2 diabetes mellitus-IRS2	74049		disease-gene		OMIM
type 2 diabetes mellitus-LIPC	type 2 diabetes mellitus-LIPC	74025		disease-gene		OMIM
type 2 diabetes mellitus-PDX1	type 2 diabetes mellitus-PDX1	74023		disease-gene		OMIM
type 2 diabetes mellitus-PTPN1	type 2 diabetes mellitus-PTPN1	73987		disease-gene		OMIM
type 2 diabetes mellitus-SH2B3	type 2 diabetes mellitus-SH2B3	73978		disease-gene		OMIM
type 2 diabetes mellitus-RETN	type 2 diabetes mellitus-RETN	73977		disease-gene		OMIM
type 2 diabetes mellitus-HMGA1	type 2 diabetes mellitus-HMGA1	73959		disease-gene		OMIM
type 2 diabetes mellitus-AKT2	type 2 diabetes mellitus-AKT2	73945		disease-gene		OMIM
type 2 diabetes mellitus-TCF4	type 2 diabetes mellitus-TCF4	73921		disease-gene		OMIM
type 2 diabetes mellitus-GPD2	type 2 diabetes mellitus-GPD2	73915		disease-gene		OMIM
type 2 diabetes mellitus-ENPP1	type 2 diabetes mellitus-ENPP1	73862		disease-gene		OMIM
type 2 diabetes mellitus-SLC30A10	type 2 diabetes mellitus-SLC30A10	73852		disease-gene		OMIM
type 2 diabetes mellitus-SLC2A4	type 2 diabetes mellitus-SLC2A4	73844		disease-gene		OMIM
type 2 diabetes mellitus-MAPK8IP1	type 2 diabetes mellitus-MAPK8IP1	73822		disease-gene		OMIM
type 2 diabetes mellitus-GCGR	type 2 diabetes mellitus-GCGR	73752		disease-gene		OMIM
type 2 diabetes mellitus-NEUROD1	type 2 diabetes mellitus-NEUROD1	73746		disease-gene		OMIM
type 2 diabetes mellitus-ABCC8	type 2 diabetes mellitus-ABCC8	73732		disease-gene		OMIM
type 2 diabetes mellitus-LIPH	type 2 diabetes mellitus-LIPH	73715		disease-gene		OMIM
diabetic ketoacidosis-PAX4	diabetic ketoacidosis-PAX4	73673		disease-gene		OMIM
CDK2-ANXA5	CDK2-ANXA5	74321		ppi
CDK2-PTHLH	CDK2-PTHLH	74310		ppi
CDK2-DCD	CDK2-DCD	74289		ppi
CDK2-PRC1	CDK2-PRC1	74267		ppi
CDK2-PTPN2	CDK2-PTPN2	74266		ppi
CDK2-CCNE2	CDK2-CCNE2	74264		ppi
CDK2-PRKCH	CDK2-PRKCH	74260		ppi
CDK2-HMGA1	CDK2-HMGA1	74255		ppi
CDK2-RBM17	CDK2-RBM17	74243		ppi
CDK2-SND1	CDK2-SND1	74237		ppi
FOXP3-IKZF4	FOXP3-IKZF4	74269		ppi
CTLA4-PTPN11	CTLA4-PTPN11	74276		ppi
SH2B3-ERBB3	SH2B3-ERBB3	74312		ppi
TYK2-IRS2	TYK2-IRS2	74299		ppi
PRKD2-RARB	PRKD2-RARB	74258		ppi
IL6-PTHLH	IL6-PTHLH	74265		ppi
IL2RB-SYK	IL2RB-SYK	74302		ppi
IL2RA-IL2RB	IL2RA-IL2RB	74318		ppi
IL2RA-TCF4	IL2RA-TCF4	74297		ppi
IL2-IL2RB	IL2-IL2RB	74295		ppi
IL2-IL2RA	IL2-IL2RA	74277		ppi
ERBB3-SYK	ERBB3-SYK	74307		ppi
ERBB3-SH2D1A	ERBB3-SH2D1A	74282		ppi
HNF1A-HNF1B	HNF1A-HNF1B	74323		ppi
HNF1A-TLE1	HNF1A-TLE1	74245		ppi
SMARCE1-NR0B2	SMARCE1-NR0B2	74305		ppi
SMARCE1-NCOA1	SMARCE1-NCOA1	74286		ppi
DLL1-NOTCH2	DLL1-NOTCH2	74251		ppi
RBPJ-NOTCH2	RBPJ-NOTCH2	74322		ppi
HLA-DQA1-TLE1	HLA-DQA1-TLE1	74249		ppi
FCRL3-SYK	FCRL3-SYK	74316		ppi
FCRL3-PTPN11	FCRL3-PTPN11	74241		ppi
TBP-NCOA1	TBP-NCOA1	74284		ppi
type 1 diabetes mellitus-FOXP3	type 1 diabetes mellitus-FOXP3	73620		disease-gene		OMIM
type 1 diabetes mellitus-OAS1	type 1 diabetes mellitus-OAS1	73546		disease-gene		OMIM
type 1 diabetes mellitus-IL6	type 1 diabetes mellitus-IL6	73520		disease-gene		OMIM
type 1 diabetes mellitus-PAEP	type 1 diabetes mellitus-PAEP	73516		disease-gene		OMIM
type 1 diabetes mellitus-HNF1A	type 1 diabetes mellitus-HNF1A	73500		disease-gene		OMIM
type 1 diabetes mellitus-SH2D1A	type 1 diabetes mellitus-SH2D1A	73450		disease-gene		OMIM
type 1 diabetes mellitus-ITPR3	type 1 diabetes mellitus-ITPR3	73432		disease-gene		OMIM
type 1 diabetes mellitus-HGF	type 1 diabetes mellitus-HGF	73426		disease-gene		OMIM
Supplementary Table 3c: High confident interaction pairs

## Sheet: Table_3d
Names	total	Genes
Obesity T1D	2	POMC ITPR3
T1D T2D	6	HNF1A RASGRP1 DLK1 CENPW GLIS3 SH2B3
Obesity T2D	12	PROX1 MC4R ENPP1 TMEM18 FTO FAM150B IRS1 PPARG SPRY2 TCF4 LYPLAL1 NYAP2
T1D	111	IL7R HPSE2 SP3 CAPSL DIO3 LMO7 FOSL2 SMIM20 OAS1 INS DCLK3 PDK1 COBL PTRHD1 UMOD FGF3 CLEC16A LPAR3 CLEC2D SH2D1A IL2RA PRKCQ PGM1 PTPN22 ASCL2 RTL1 IL10 SIRPG CD226 RPS26 STAC RBM17 IFIH1 PTPN11 FOXP3 FGF4 CTRB2 TYK2 CLECL1 GBE1 DNMT3A PRKD2 RBPJ HLA ZFP36L1 COLEC10 CTLA4 IL2 ERBB3 NAA25 PSMB1 CTSH CDCA7 SSTR3 C1QTNF6 F13B TNFRSF11B TNP2 PRM3 ALCAM CD69 ZPBP2 C15orf53 PHF10 TBP CEP76 PHACTR2 FAM…
Obesity	76	MSRA KCNMA1 LEPR PCDH9 OTUD1 RTN4 HOXB5 MDFIC SIM1 KIAA1217 CMYA5 CCDC77 RGS6 ZNF248 SDCCAG8 UBE2E3 FAT1 SCNN1A PRKCH NRXN3 MAF TBCE ADRB3 OLFM4 NEGR1 FBN2 PYY RFTN1 MRPS22 PACS1 PTER TNKS MTRNR2L7 UCP1 PRF1 BDNF LHFPL3 ANO3 NINJ1 EML6 UCP3 PRMT6 CAMK1G ADRB2 MACROD2 GHRL NAT1 HOXB3 WWOX PPARGC1B INO80D INHBB ALPK1 ARRDC4 NRP2 CWC22 FOXF1 DYNLRB2 AGRP TRAM1L1 PAX5 CARTPT TFAP2B MTNR1A FARS2 RARB …
T2D	176	PPARD KCNK16 COBLL1 ADAM30 TMEM163 LPP LRTM1 ZPLD1 FAF1 PTEN CR2 SVEP1 TMEM45B CDC123 ACMSD C2CD4B ZBED3 TMEM155 UBE2E2 PTPN1 HNF1B TGFBR3 NXN IGF2BP2 AP3S2 MTNR1B HIGD1C AGR3 TLE1 MPHOSPH9 PTPRD ITGB6 MUSK PAX4 TCF7L2 LIPC LEP HHEX GPD2 SLC44A3 ZNF800 KLHL42 ZMIZ1 DOK2 GCC1 LGR5 DCDC2C RNMTL1 AKAP2 VPS26A SLC30A8 GPSM1 GRK5 WNT5A TNRC6A RHOU PCK1 DMRTA1 GPR45 FITM2 AKT2 RREB1 ARL15 C15orf38 DGKB…
Supplementary Table 3d: Significant enriched genes across three contexts, viz. T1D, Obesity and T2D

## Sheet: Table_3e
			Gene	Name	Description
			POMC	PROOPIOMELANOCORTIN	The POMC gene encodes the preproopiomelanocortin (POMC) protein, which is sequentially cleaved to generate several active biopeptides, including adrenocorticotrophin (ACTH), melanocyte-stimulating hormones (MSH), and the opioid-receptor ligand beta-endorphin (summary by Krude et al., 1998)
			ITPR3	inositol 1,4,5-trisphosphate receptor type 3	This gene encodes a receptor for inositol 1,4,5-trisphosphate, a second messenger that mediates the release of intracellular calcium. The receptor contains a calcium channel at the C-terminus and the ligand-binding site at the N-terminus. Knockout studies in mice suggest that type 2 and type 3 inositol 1,4,5-trisphosphate receptors play a key role in exocrine secretion underlying energy metabolis…
			HNF1A	HNF1 homeobox A	The protein encoded by this gene is a transcription factor required for the expression of several liver-specific genes. The encoded protein functions as a homodimer and binds to the inverted palindrome 5'-GTTAATNATTAAC-3'. Defects in this gene are a cause of maturity onset diabetes of the young type 3 (MODY3) and also can result in the appearance of hepatic adenomas. Alternative splicing results …
			RASGRP1	RAS guanyl releasing protein 1	This gene is a member of a family of genes characterized by the presence of a Ras superfamily guanine nucleotide exchange factor (GEF) domain. It functions as a diacylglycerol (DAG)-regulated nucleotide exchange factor specifically activating Ras through the exchange of bound GDP for GTP. It activates the Erk/MAP kinase cascade and regulates T-cells and B-cells development, homeostasis and differ…
			DLK1	Delta Like Non-Canonical Notch Ligand 1	This gene encodes a transmembrane protein that contains multiple epidermal growth factor repeats that functions as a regulator of cell growth. The encoded protein is involved in the differentiation of several cell types including adipocytes. This gene is located in a region of chromosome 14 frequently showing unparental disomy, and is imprinted and expressed from the paternal allele. A single nuc…
			CENPW	Centromere Protein W	CENPW (Centromere Protein W) is a Protein Coding gene. Among its related pathways are Cell Cycle, Mitotic and Chromosome Maintenance. Gene Ontology (GO) annotations related to this gene include protein heterodimerization activity.
			GLIS3	GLIS family zinc finger 3	This gene is a member of the GLI-similar zinc finger protein family and encodes a nuclear protein with five C2H2-type zinc finger domains. This protein functions as both a repressor and activator of transcription and is specifically involved in the development of pancreatic beta cells, the thyroid, eye, liver and kidney. Mutations in this gene have been associated with neonatal diabetes and conge…
			SH2B3	SH2B adaptor protein 3	This gene encodes a member of the SH2B adaptor family of proteins, which are involved in a range of signaling activities by growth factor and cytokine receptors. The encoded protein is a key negative regulator of cytokine signaling and plays a critical role in hematopoiesis. Mutations in this gene have been associated with susceptibility to celiac disease type 13 and susceptibility to insulin-dep…
			PROX1	prospero Homeobox 1	The protein encoded by this gene is a member of the homeobox transcription factor family. Members of this family contain a homeobox domain that consists of a 60-amino acid helix-turn-helix structure that binds DNA and RNA. The protein encoded by this gene is conserved across vertebrates and may play an essential role during development. Altered levels of this protein have been reported in cancers…
			MC4R	melanocortin 4 receptor	The protein encoded by this gene is a membrane-bound receptor and member of the melanocortin receptor family. The encoded protein interacts with adrenocorticotropic and MSH hormones and is mediated by G proteins. This is an intronless gene. Defects in this gene are a cause of autosomal dominant obesity. [provided by RefSeq, Jan 2010]
			ENPP1	ectonucleotide pyrophosphatase/phosphodiesterase 1	The ENPP1 gene provides instructions for making a protein called ectonucleotide pyrophosphatase/phosphodiesterase 1 (ENPP1). The ENPP1 protein helps break down a molecule called adenosine triphosphate (ATP), specifically when it is found outside the cell (extracellular). Extracellular ATP is quickly broken down into other molecules called adenosine monophosphate (AMP) and pyrophosphate. Pyrophosp…
			TMEM18	Transmembrane Protein 18	TMEM18 (Transmembrane Protein 18) is a Protein Coding gene
			FTO	alpha-ketoglutarate dependent dioxygenase	This gene is a nuclear protein of the AlkB related non-haem iron and 2-oxoglutarate-dependent oxygenase superfamily but the exact physiological function of this gene is not known. Other non-heme iron enzymes function to reverse alkylated DNA and RNA damage by oxidative demethylation. Studies in mice and humans indicate a role in nervous and cardiovascular systems and a strong association with bod…
			FAM150B	Family With Sequence Similarity 150 Member B	Ligand for receptor tyrosine kinases LTK and ALK. Stimulation of ALK signaling may be involved in regulation of cell proliferation and transformation.
			IRS1	insulin receptor substrate 1	This gene encodes a protein which is phosphorylated by insulin receptor tyrosine kinase. Mutations in this gene are associated with type II diabetes and susceptibility to insulin resistance. [provided by RefSeq, Nov 2009]
			PPARG	peroxisome proliferator activated receptor gamma	This gene encodes a member of the peroxisome proliferator-activated receptor (PPAR) subfamily of nuclear receptors. PPARs form heterodimers with retinoid X receptors (RXRs) and these heterodimers regulate transcription of various genes. Three subtypes of PPARs are known: PPAR-alpha, PPAR-delta, and PPAR-gamma. The protein encoded by this gene is PPAR-gamma and is a regulator of adipocyte differen…
			SPRY2	sprouty RTK signaling antagonist 2	This gene encodes a protein belonging to the sprouty family. The encoded protein contains a carboxyl-terminal cysteine-rich domain essential for the inhibitory activity on receptor tyrosine kinase signaling proteins and is required for growth factor stimulated translocation of the protein to membrane ruffles. In primary dermal endothelial cells this gene is transiently upregulated in response to …
			TCF4	transcription factor 4	The TCF4 gene provides instructions for making a gene that attaches (binds) to specific regions of DNA and helps control the activity of many other genes. On the basis of this action, the TCF4 protein is known as a transcription factor. The TCF4 protein is part of a group of proteins known as E-proteins. E-proteins each bind with another identical or similar protein and then bind to a specific se…
			LYPLAL1	Lysophospholipase Like 1	LYPLAL1 (Lysophospholipase Like 1) is a Protein Coding gene. Gene Ontology (GO) annotations related to this gene include hydrolase activity and lysophospholipase activity. An important paralog of this gene is LYPLA1.
			NYAP2	Neuronal Tyrosine-Phosphorylated Phosphoinositide-3-Kinase Adaptor 2	NYAP2 (Neuronal Tyrosine-Phosphorylated Phosphoinositide-3-Kinase Adaptor 2) is a Protein Coding gene. An important paralog of this gene is NYAP1 Activates PI3K and concomitantly recruits the WAVE1 complex to the close vicinity of PI3K and regulates neuronal morphogenesis.
Supplementary Table 3e: A list of significant genes associated with RASGRP1 and Diabetes
